# Supplementary material for: Are We Closer to International Consensus on the Term ‘Food Literacy’? A Systematic Scoping Review of Its Use in the Academic Literature (1998–2019)
Source: Nutrients. 2021 Jun 10;13(6):2006. doi: 10.3390/nu13062006 (PMC8230497; doi:10.3390/nu13062006)
Supplement: Supplementary file 1 [file nutrients-13-02006-s001.zip]

Archive with 1 entries (1 files):
- Table S1 All articles, journals and analysis.xlsx
