# Supplementary material for: Are We Closer to International Consensus on the Term ‘Food Literacy’? A Systematic Scoping Review of Its Use in the Academic Literature (1998–2019)
Source: Nutrients. 2021 Jun 10;13(6):2006. doi: 10.3390/nu13062006 (PMC8230497; doi:10.3390/nu13062006)
Supplement: Supplementary file 1 [file nutrients-13-02006-s001.zip › Table S1 All articles, journals and analysis.xlsx]

## Sheet: 3.1a Times food literacy cited
Reference	Times 'food literacy' used in article
Amuta-Jimenez AO, Lo C, Talwar D, Khan N, Barry AE. Food label literacy and use among US adults diagnosed with cancer: results from a national representative study. Journal of Cancer Education [Internet]. 2018 [cited 2019 Dec 31];34(5):1-10.	1
Andrée P, Ballamingie P, Sinclair-Waters B. Neoliberalism and the making of food politics in Eastern Ontario. The International Journal of Justice and Sustainability [Internet]. 2014 [cited 2019 Dec 31];20(12):1452-1472.	1
Andrée P, Cobb M, Moussa L, Norgang E. Building unlikely alliances around food sovereignty in Canada. Studies in Political Economy [Internet]. 2011 [cited 2019 Dec 31];88(1):133-159.	1
Archer C, Gallegos D, McKechnie R. Developing measures of food and nutrition security within an Australian context. Public Health Nutrition [Internet]. 2017 [cited 2019 Dec 31];20(14):2513-2522.	1
Azevedo J, Padrão P, Gregório MJ, Almeida C, Moutinho N, Lien N, Barros R. A web-based gamification program to improve nutrition literacy in families of 3- to 5- year old children: The Nutriscience Project. Journal of Nutrition Education and Behavior [Internet]. 2019 [cited 2019 Dec 31];51(3):326-334.	1
Bafna H, Ajithkrishnan C, Kalantharakath T, Singh R, Kalyan P, Vathar J, Patel H. Effect of short-term consumption of amul probiotic yogurt containing Lactobacillus acidophilus La5 and Bifidobacterium lactis Bb12 on salivary streptococcus mutans count in high caries risk individuals. International Journal of Applied and Basic Medical Research [Internet]. 2018 [cited 2019 Dec 31];8(2).	1
Belon AP, Nieuwendyk LM, Vallianatos H, Nykiforuk CIJ. Perceived community environmental influences on eating behaviors: a photovoice analysis. Social Science & Medicine [Internet]. 2016 [cited 2019 Dec 31];171:18-29.	1
Belton S, Jamieson M, Lawlis T. Despite challenges food relief is a conduit to developing relationships, trust and enabling client food security and specialized support: a case study. Journal of Hunger Environmental Nutrition [Internet]. 2019 [cited 2019 Dec 31]:1-16.	1
Bifulco M, Caruso MG. From the gastronomic revolution to the new globesity epidemic. Journal of the American Dietetic Association [Internet]. 2007 [cited 2019 Dec 31];107(12):2058-2060.	1
Black JL, Velazquez CE, Ahmadi N, Chapman GE, Carten S, Edward J, Shulhan S, Stephens T, Rojas A. Sustainability and public health nutrition at school: assessing the integration of healthy and environmentally sustainable food initiatives in Vancouver schools. Public Health Nutrition [Internet]. 2015 [cited 2019 Dec 31];18(13):2379-2391.	1
Blair D. The child in the garden: an evaluative review of the benefits of school gardening. The Journal of Environmental Education [Internet]. 2009 [cited 2019 Dec 31];40(2):15-38.	1
Bodunrin TS, Stone T. Consuming well-being and happiness through epicurean ingestion. Qualitative Market Research [Internet]. 2019 [cited 2020 Jun 02];22(4):595-607.	1
Bohunicky M, Desmarais AA, Entz M. Self-operated vs. corporate contract: a study of food procurement at two universities in Manitoba. Canadian Food Studies [Internet]. 2019 [cited 2019 Dec 31];6(1):43-74.	1
Bollinger B, Hammond D, Hobin E, Liebman E, Sacco J. Do educational campaigns for on-shelf nutritional labeling work? SSRN [Internet]. 2019 [cited 2019 Dec 31]:1-58.	1
Borch A, Kjærnes U. Food security and food insecurity in Europe: an analysis of the academic discourse (1975–2013). Appetite [Internet]. 2016 [cited 2019 Dec 31];103:137-147.	1
Braun C, Rombach M, Häring A, Bitsch V. A local gap in sustainable food procurement: organic vegetables in Berlin’s school meals. Sustainability [Internet]. 2018 [cited 2019 Dec 31];10(11):1-19.	1
Brewer H, Church EM, Brewer SL. The impact of content-based network technologies on perceptions of nutrition literacy. American Journal of Health Education [Internet]. 2016 [cited 2019 Dec 31];47(4):243-252.	1
Brink E, Caroline van R, Postma-Smeets A, Stafleu A, Wolvers D, Corné van D, Toxopeus I, Buurma-Rethans E, Geurts M, Ocké M. Development of healthy and sustainable food-based dietary guidelines for the Netherlands. Public Health Nutrition [Internet]. 2019 [cited 2019 Dec 31];22(13):2419-2435.	1
Bualar T. Municipality and food security promotion for disabled people: evidence from north-eastern Thailand. Development in Practice [Internet]. 2016 [cited 2019 Dec 31];26(4):481-491.	1
Burton M, Riddell L, Worsley A. Food consumers’ views of essential food knowledge and skills for all consumers. Health Education [Internet]. 2018 [cited 2019 Dec 31];118(3):277-288.	1
Cairns K. Beyond magic carrots: garden pedagogies and the rhetoric of effects. Harvard Educational Review [Internet]. 2018 [cited 2019 Dec 31];88(4):516-537.	1
Camden A, Levy J, Bassil K, Vanderlinden L, Barnett OW, Minaker LM, Mulligan K, Campbell M. A census of midsize to large supermarkets in Toronto: a cross-sectional analysis of the consumer nutrition environment. Journal of Nutrition Education and Behavior [Internet]. 2018 [cited 2019 Dec 31];50(6):573-581.	1
Canal Vieira L, Serrao-Neumann S, Howes M. Local action with a global vision: the transformative potential of food social enterprises in Australia. Sustainability [Internet]. 2019 [cited 2019 Dec 31];11(23):6756-6772.	1
Candel JJ. What’s on the menu? A global assessment of MUFPP signatory cities’ food strategies. Agroecology Sustainable Food Systems [Internet]. 2019 [cited 2019 Dec 31]:1-28.	1
Caraher M. Home economics - a personal reflection on 30 years of work, friendships and the future. Journal of the Home Economics Institute of Australia [Internet]. 2019 [cited 2019 Dec 31];25(2):21-25.	1
Carbone ET, Zoellner JM. Nutrition and health literacy: a systematic review to inform nutrition research and practice. Journal of the Academy of Nutrition and Dietetics [Internet]. 2012 [cited 2019 Dec 31];112(2):254-265.	1
Carroll J-A, Capel EM, Gallegos D. Meat, masculinity, and health for the “typical Aussie bloke”: a social constructivist analysis of class, gender, and consumption. American Journal of Men's Health [Internet]. 2019 [cited 2019 Dec 31];13(6):1-12.	1
Chagwena D, Sithole B, Masendu R, Chikwasha V, Maponga C. Knowledge, attitudes and perceptions towards genetically modified foods in Zimbabwe. African Journal of Food, Agriculture, Nutrition Development [Internet]. 2019 [cited 2019 Dec 31];19(3):14752-14768.	1
Cheney T. Historical materialism and alternative food: alienation, division of labour, and the production of consumption. Socialist Studies [Internet]. 2016 [cited 2019 Dec 31];11(1):105-126.	1
Chow LS, Krishnapillai G, Lee CY. Impact of Indian Muslin restaurant's hygienic atmosphere on diners' satisfaction; extending the expectation disconfirmation theory. Studia Universitatis Babes-Bolyai, Negotia [Internet]. 2019 [cited 2019 Dec 31];64(1).	1
Cooremans K, Geuens M. Same but different: using anthropomorphism in the battle against food waste. Journal of Public Policy & Marketing [Internet]. 2019 [cited 2019 Dec 31];38(2):232-245.	1
Cortés DE, Millán-Ferro A, Schneider K, Vega RR, Caballero AE. Food purchasing selection among low-income, Spanish-speaking Latinos. American Journal of Preventive Medicine [Internet]. 2013 [cited 2019 Dec 31];44(3):S267-S273.	1
Cramer SE, Ball AL, Hendrickson MK. “Our school system is trying to be agrarian”: educating for reskilling and food system transformation in the rural school garden. Agriculture and Human Values [Internet]. 2019 [cited 2019 Dec 31];36(3):507-519.	1
Cyril S, Nicholson JM, Agho K, Polonsky M, Renzaho AM. Barriers and facilitators to childhood obesity prevention among culturally and linguistically diverse (CALD) communities in Victoria, Australia. Australian and New Zealand journal of public health [Internet]. 2017 [cited 2019 Dec 31];41(3):287-293.	1
Daniels LA. Feeding practices and parenting: a pathway to child health and family happiness. Annals of Nutrition Metabolism [Internet]. 2019 [cited 2019 Dec 31];74(2):29-42.	1
Davis B, Pechmann C. Introduction to the special issue on transformative consumer research: developing theory to mobilize efforts that improve consumer and societal well-being. Journal of Business Research [Internet]. 2013 [cited 2019 Dec 31];66(8):1168-1170.	1
Davison KM, Carla DA, Smye VL. Medical nutrition therapy in Canadian federal correctional facilities. BMC Health Services Research [Internet]. 2019 [cited 2019 Dec 31];74(2).	1
Davison KM, D’Andreamatteo C, Markham S, Holloway C, Marshall G, Smye VL. Food security in the context of paternal incarceration: family impact perspectives. International Journal of Environmental Research Public Health [Internet]. 2019 [cited 2019 Dec 31];16(5):776-796.	1
Davison KM, Gondara L. A comparison of mental health, food insecurity, and diet quality indicators between foreign-born immigrants of Canada and native-born Canadians. Journal of Hunger Environmental Nutrition [Internet]. 2019 [cited 2019 Dec 31]:1-24.	1
Dayana M, Mohan R, Dhanalekshmy T. A random study of dietary pattern and nutritional knowledge among adolescent girls in an urban Area. International Journal of Research in Pharmacy and Biosciences [Internet]. 2019 [cited 2019 Dec 31];6(6):1-7.	1
De Boeck E, Jacxsens L, Goubert H, Uyttendaele M. Ensuring food safety in food donations: case study of the Belgian donation/acceptation chain. Food Research International [Internet]. 2017 [cited 2019 Dec 31];100:137-149.	1
De Jans S, Van de Sompel D, Hudders L, Cauberghe V. Advertising targeting young children: an overview of 10 years of research (2006–2016). International Journal of Advertising [Internet]. 2019 [cited 2019 Dec 31];38(2):173-206.	1
De Rosis S, Pennucci F, Seghieri C. Segmenting adolescents around social influences on their eating behavior: findings from Italy. Social Marketing Quarterly [Internet]. 2019 [cited 2019 Dec 31];25(4):256-274.	1
Demas A. Low-fat school lunch programs: achieving acceptance. The American Journal of Cardiology [Internet]. 1998 [cited 2019 Dec 31];82(10):80-82.	1
Desmarais AA, Wittman H. Farmers, foodies and First Nations: getting to food sovereignty in Canada. Journal of Peasant Studies [Internet]. 2014 [cited 2019 Dec 31];41(6):1153-1173.	1
Diaz JM, Warner LA, Webb S, Barry D. Obstacles for school garden program success: expert consensus to inform policy and practice. Applied Environmental Education Communication [Internet]. 2019 [cited 2019 Dec 31];18(3):195-206.	1
Dixon N, Ward M, Phetteplace E. The maker movement and the Louisville free public library. Reference & User Services Quarterly [Internet]. 2014 [cited 2019 Dec 31];54(1):17-19.	1
Doub AE, Small M, Birch L. An exploratory analysis of child feeding beliefs and behaviors included in food blogs written by mothers of preschool-aged children. Journal of Nutrition Education and Behavior [Internet]. 2016 [cited 2019 Dec 31];48(2):93-103.	1
Dubisar AM. "If I Can't Bake, I Don't Want To Be Part of Your Revolution": CODEPINK's Activist Literacies of Peace and Pie. Community Literacy Journal [Internet]. 2016 [cited 2019 Dec 31];10(2):1-18.	1
Dubisar AM. Toward a feminist food rhetoric. Rhetoric Review [Internet]. 2018 [cited 2019 Dec 31];37(1):118-130.	1
DuBreck CM, Sadler RC, Arku G, Gilliland JA. Examining community and consumer food environments for children: an urban-suburban-rural comparison in Southwestern Ontario. Social Science & Medicine [Internet]. 2018 [cited 2019 Dec 31];209:33-42.	1
Ducrot P, Méjean C, Fassier P, Allès B, Hercberg S, Péneau S. Associations between motives for dish choice during home-meal preparation and diet quality in French adults: findings from the NutriNet-Santé study. The British Journal of Nutrition [Internet]. 2017 [cited 2019 Dec 31];117(6):851-861.	1
Dworatzek P, Stier J. Dietitians' attitudes and beliefs regarding peer education in nutrition. Canadian Journal of Dietetic Practice and Research [Internet]. 2016 [cited 2019 Dec 31];77(4):170-176.	1
Edelman M, Weis T, Baviskar A, Borras Jr SM, Holt-Giménez E, Kandiyoti D, Wolford W. Introduction: critical perspectives on food sovereignty. Journal of Peasant Studies [Internet]. 2014 [cited 2019 Dec 31];41(6):911-931.	1
Egerer M, Ordóñez C, Lin BB, Kendal D. Multicultural gardeners and park users benefit from and attach diverse values to urban nature spaces. Urban Forestry & Urban Greening [Internet]. 2019 [cited 2019 Dec 31];46:1-14.	1
Elrick H, Samaras TT, Demas A. Missing links in the obesity epidemic. Nutrition Research [Internet]. 2002 [cited 2019 Dec 31];22(10):1101-1123.	1
Endres E. Communication on healthy diet and weight loss in food blogs and other social media: a systematic review. Ernaehrungs Umschau [Internet]. 2016 [cited 2019 Dec 31];63(4):80-87.	1
Englund TR, Zhou M, Hedrick VE, Kraak VI. How branded marketing and media campaigns can support a healthy diet and food well-being for Americans: evidence for 13 campaigns in the United States. Journal of Nutrition Education and Behavior [Internet]. 2019 [cited 2019 Dec 31];52(1):87-95.	1
Ensaff H, Crawford R, Russell JM, Barker ME. Preparing and sharing food: a quantitative analysis of a primary school-based food intervention. Journal of Public Health [Internet]. 2016 [cited 2019 Dec 31];39(3):567-573.	1
Ermolaeva YV. New global sustainable consumption tendencies. Multidisciplinary Social Sciences & Economics [Internet]. 2019 [cited 2019 Dec 31];10(S3):42-45.	1
Eyhorn F, Muller A, Reganold JP, Frison E, Herren HR, Luttikholt L, Mueller A, Sanders J, Scialabba NE-H, Seufert V. Sustainability in global agriculture driven by organic farming. Nature Sustainability [Internet]. 2019 [cited 2019 Dec 31];2(4):253-255.	1
Farmar-Bowers Q. Finding ways to improve Australia's food security situation. Agriculture [Internet]. 2015 [cited 2019 Dec 31];5(2):286-312.	1
Farmar-bowers Q. Food security: one of a number of 'securities' we need for a full life: an Australian perspective. Journal of Agricultural and Environmental Ethics [Internet]. 2014 [cited 2019 Dec 31];27(5):811-829.	1
Fayet-Moore F, Cassettari T, Tuck K, McConnell A, Petocz P. Dietary fibre intake in Australia. Paper I: associations with demographic, socio-economic, and anthropometric factors. Nutrients [Internet]. 2018 [cited 2019 Dec 31];10(5):599.	1
Folkvord F, Anschütz D, Geurts M. Watching TV cooking programs: effects on actual food intake among children. Journal of Nutrition Education and Behavior [Internet]. 2019 [cited 2019 Dec 31];52(1):3-9.	1
Forbes S. Science and policy: valuing framing, language and listening. Botanical Journal of the Linnean Society [Internet]. 2011 [cited 2019 Dec 31];166(3):217-226.	1
Francis-Granderson I, McDonald A. Parents’ perceptions of healthy eating practices in north-east Trinidad. Proceedings of Singapore Healthcare [Internet]. 2018 [cited 2019 Dec 31];27(3):175-179.	1
Freire S, Raats M, Fisberg M. The influence of specialists and media on the practice of physical activity, body image and eating behavior among Brazilian students. Annals of Nutrition Disorders and Therapy [Internet]. 2018 [cited 2019 Dec 31];5(1):1051-1059.	1
Friel S, Hattersley L, Ford L, O'Rourke K. Addressing inequities in healthy eating. Health Promotion International [Internet]. 2015 [cited 2019 Dec 31];30(2):ii77-ii88.	1
Gallegos D, Ramsey R, Ong KW. Food insecurity: is it an issue among tertiary students? Higher Education [Internet]. 2014 [cited 2019 Dec 31];67(5):497-510.	1
Gaspar R, Domingos S, Demétrio P. Serving science to the public: deliberations by a sample of older adults upon exposure to a serving size recommendation for meat. Food Quality and Preference [Internet]. 2018 [cited 2020 Jun 02];66:85-94.	1
Ghinea C, Ghiuta O-A. Household food waste generation: young consumers behaviour, habits and attitudes. International Journal of Environmental Science Technology [Internet]. 2019 [cited 2020 Jun 02];16(5):2185-2200.	1
Gibbs HD, Ellerbeck EF, Gajewski B, Zhang C, Sullivan DK. The Nutrition Literacy Assessment Instrument is a valid and reliable measure of nutrition literacy in adults with chronic disease. Journal of Nutrition Education and Behavior [Internet]. 2018 [cited 2020 Jun 02];50(3):247-257.	1
Giovanis E, Ozdamar O. Health status, mental health and air quality: evidence from pensioners in Europe. Environmental Science and Pollution Research International [Internet]. 2018 [cited 2019 Dec 31];25(14):14206-14225.	1
Girard A, Sercia P. Immigration and food insecurity: social and nutritional issues for recent immigrants in Montreal, Canada. International Journal of Migration, Health, and Social Care [Internet]. 2013 [cited 2019 Dec 31];9(1):32-45.	1
Godrich SL, Payet J, Brealey D, Edmunds M, Stoneham M, Devine A. South West food community: a place-based pilot study to understand the food security system. Nutrients [Internet]. 2019 [cited 2019 Dec 31];11(4):738-750.	1
Goiana-da-Silva F, Cruz-e-Silva D, Gregório MJ, Nunes AM, Graça P, Bento A, Araújo F. Bringing government sectors together to address noncommunicable diseases: Portugal’s interministerial healthy eating strategy. Public Health Panorama [Internet]. 2018 [cited 2019 Dec 31];4(3):426-434.	1
Gold A, Harden N. Navigating borders: the evolution of the Cass Clay Food Partners. Journal of Agriculture, Food Systems, and Community Development [Internet]. 2018 [cited 2020 Jun 02];8(B):29-38.	1
Grabowski D, Aagaard-Hansen J, Willaing I, Bjarne Bruun J. Principled promotion of health: implementing five guiding health promotion principles for research-based prevention and management of diabetes. Societies [Internet]. 2017 [cited 2019 Dec 31];7(2):10-25.	1
Graça P, Maria João G, Mendes de Sousa S, Brás S, Penedo T, Carvalho T, Bandarra NM, Rui Matias L, Ana Paula S, Goiana-da-Silva F, Maria Graça F, Fernando Ferreira A. A new interministerial strategy for the promotion of healthy eating in Portugal: implementation and initial results. Health Research Policy and Systems [Internet]. 2018 [cited 2019 Dec 31];16(102):1-16.	1
Grant JD, Jenkins DJA. Resisting influence from agri-food industries on Canada's new food guide. CMAJ: Canadian Medical Association Journal [Internet]. 2018 [cited 2019 Dec 31];190(15):e451-e452.	1
Guo R, Bain BA, Willer J. Application of a logic model to an evidence-based practice training program for speech-language pathologists and audiologists. Journal of Allied Health [Internet]. 2011 [cited 2019 Dec 31];40(1):e23-e28.	1
Habibie IY, Brouwer I, Februhartanty J. Eating behaviour of young female workers with low socioeconomic status in Malang City, East Java: a qualitative study. Malaysian Journal of Nutrition [Internet]. 2019 [cited 2019 Dec 31];25:S75-S86.	1
Hamadeh S. Nutrition and physical activity communication in the 21st century: challenges and opportunities. EC Nutrition [Internet]. 2017 [cited 2019 Dec 31];11(2):66-77.	1
Hannibal L. Invited commentary in response to: ‘Identification of vitamin B12 deficiency in vegetarian Indians’. The British Journal of Nutrition [Internet]. 2018 [cited 2019 Dec 31];119(9):967-969.	1
Hardy LL, Baur LA, Li Ming W, Garnett SP, Mihrshahi S. Descriptive epidemiology of changes in weight and weight-related behaviours of Australian children aged 5 years: two population-based cross-sectional studies in 2010 and 2015. BMJ Open [Internet]. 2018 [cited 2019 Dec 31];8(4):1-10.	1
Hardy LL, Mihrshahi S, Gale J, Nguyen B, Baur LA, Ohara BJ. Translational research: are community-based child obesity treatment programs scalable? BMC Public Health [Internet]. 2015 [cited 2019 Dec 31];15:652-660.	1
Harvey J, Smith A, Goulding J, Branco Illodo I. Food sharing, redistribution, and waste reduction via mobile applications: a social network analysis. Industrial Marketing Management [Internet]. 2019 [cited 2020 Jun 02];88:437-448.	1
Hawkes C, Smith TG, Jewell J, Wardle J, Hammond RA, Friel S, Thow AM, Kain J. Smart food policies for obesity prevention. The Lancet [Internet]. 2015 [cited 2019 Dec 31];385(9985):2410-2421.	1
Held J, Germelmann CC. Deceived or not deceived: how food consumers perceive deception. Advances in Consumer Research [Internet]. 2014 [cited 2019 Dec 31];42:313-317.	1
Hémar-Nicolas V, Ezan P. How do children make sense of food well-being? Food for thought for responsible retailers. International Journal of Retail & Distribution Management [Internet]. 2019 [cited 2020 Jun 02];47(6):605-622.	1
Henryks J, Brimblecombe J, Bidstrup G. Supporting healthier food choices in remote Indigenous communities: developing a food choice app. Journal of Food Products Marketing [Internet]. 2017 [cited 2020 Jun 02];23(6):609-620.	1
Hobin EP, Shen-Tu GP, Sacco JP, White CMSC, Bowman CMSC, Sheeshka JP, McVey GP, O'Brien MFM, Vanderlee LP, Hammond DP. Comprehension and use of nutrition facts tables among adolescents and young adults in Canada. Canadian Journal of Dietetic Practice and Research [Internet]. 2016 [cited 2019 Dec 31];77(2):59-65.	1
Hoebel J, Kuntz B, Kroll LE, Schienkiewitz A, Finger JD, Lange C, Lampert T. Socioeconomic inequalities in the rise of adult obesity: A time-Trend analysis of national examination data from Germany, 1990-2011. Obesity Facts [Internet]. 2019 [cited 2019 Dec 31];12(3):344-356.	1
Hoey L, Sponseller A. “It’s hard to be strategic when your hair is on fire”: alternative food movement leaders’ motivation and capacity to act. Agriculture and Human Values [Internet]. 2018 [cited 2020 Jun 02];35(3):595-609.	1
Huang CY, Reisch LA, Gwozdz W, Molnár D, Konstabel K, Michels N, Tornaritis M, Eiben G, Siani A, Fernández-Alvira JM, Ahrens W, Pigeot I, Lissner L. Pester power and its consequences: do European children's food purchasing requests relate to diet and weight outcomes? Public Health Nutrition [Internet]. 2016 [cited 2019 Dec 31];19(13):2393-2403.	1
Ibrahim MB, Ahmad NB. Review of Peri-Urban agricultural concept and its place in solving food crisis of developing countries: a community development approach. Africa Development Resources Research Institute Journal [Internet]. 2014 [cited 2019 Dec 31];5(5):1-19.	1
Irwin BR, Speechley M, Wilk P, Clark AF, Gilliland JA. Promoting healthy beverage consumption habits among elementary school children: results of the Healthy Kids Community Challenge ‘Water Does Wonders’ interventions in London, Ontario. Canadian Journal of Public Health [Internet]. 2019 [cited 2019 Dec 31];111(2):257-268.	1
Jamieson JA, Gougeon L. Adults following a gluten-free diet report little dietary guidance in a pilot survey exploring relationships between dietary knowledge, management, and adherence in Nova Scotia, Canada. Nutrition Research [Internet]. 2019 [cited 2019 Dec 31];66:107-114.	1
Jones AM, Zidenberg-Cherr S. Exploring nutrition education resources and barriers, and nutrition knowledge in teachers in California. Journal of Nutrition Education and Behavior [Internet]. 2015 [cited 2019 Dec 31];47(2):162-169.	1
Jones G, Robine A, Rathman L. A culinary nutrition course to improve college students’ food preparation ability. Journal of Culinary Science and Technology [Internet]. 2019 [cited 2019 Dec 31];17:1-10.	1
Jones NRV, Forouhi NG, Kay-Tee K, Wareham NJ, Monsivais P. Accordance to the dietary approaches to stop hypertension diet pattern and cardiovascular disease in a British, population-based cohort. European Journal of Epidemiology [Internet]. 2018 [cited 2019 Dec 31];33(2):235-244.	1
Joulaei H, Keshani P, Kaveh MH. Nutrition literacy as a determinant for diet quality amongst young adolescents: a cross sectional study. Progress in Nutrition [Internet]. 2018 [cited 2020 Jun 02];20(3):455-464.	1
Katz DL, Treu JA, Ayettey RG, Kavak Y, Katz CS, Njike V. Testing the effectiveness of an abbreviated version of the nutrition detectives program. Preventing Chronic Disease [Internet]. 2014 [cited 2019 Dec 31];11(4).	1
Keith JF, Stastny S, Brunt A, Agnew W. Barriers and Strategies for Healthy Food Choices among American Indian Tribal College Students: A Qualitative Analysis. Journal of the Academy of Nutrition and Dietetics [Internet]. 2018 [cited 2019 Dec 31];118(6):1017-1026.	1
Kekalih A, Februhartanty J, Mansyur M, Shankar A. Dietary diversity beliefs and practices among working mothers in Jakarta: a qualitative study. Malaysian Journal of Nutrition [Internet]. 2019 [cited 2019 Dec 31];25:S1-S18.	1
Kemp E, Borders AL. Occupational dream pursuit: decision making and consumption behaviors. The Journal of Consumer Marketing [Internet]. 2017 [cited 2019 Dec 31];34(4):319-327.	1
Kenny T-A, Fillion M, MacLean J, Wesche SD, Chan HM. Calories are cheap, nutrients are expensive – the challenge of healthy living in Arctic communities. Food Policy [Internet]. 2018 [cited 2020 Jun 02];80:39-54.	1
Kevany KM, Baur G, Wang GC. Shifting food systems: increasing well-being through plant-based approaches. Explore [Internet]. 2018 [cited 2019 Dec 31];14(6):435-442.	1
Kharuhayothin T, Kerrane B. Learning from the past? An exploratory study of familial food socialization processes using the lens of emotional reflexivity. European Journal of Marketing [Internet]. 2018 [cited 2019 Dec 31];52(12):2312-2333.	1
Khrebtan-Hörhager J. A taste of Europe: eating/reading between the lines of the German–Italian failed love story. Journal of International and Intercultural Communication [Internet]. 2017 [cited 2019 Dec 31];10(3):255-271.	1
Kimura AH. Between technocracy and democracy: an experimental approach to certification of food products by Japanese consumer cooperative women. Journal of Rural Studies [Internet]. 2010 [cited 2019 Dec 31];26(2):130-140.	1
Kinshella M-LW. Quinoa buffets and sugar devils. Experiences of cancer survivorship through food. Anthropology of Food [Internet]. 2017 [cited 2019 Dec 31];(12):1-10.	1
Klingemann H, Bucher S, Buri C, Bolliger-Salzmann H, Laederach K. Coping with obesity in Switzerland through self-change and professional help. Obesity Medicine [Internet]. 2016 [cited 2019 Dec 31];4:1-11.	1
Knezevic I, Mount P, Clement C. Shared opportunities on institutional lands: on-site food production, its benefits, barriers, and opportunities. HERD: Health Environments Research & Design Journal [Internet]. 2016 [cited 2019 Dec 31];10(1):144-154.	1
Kontukoski M, Luomala H, Mesz B, Sigman M, Trevisan M, Rotola-Pukkila M, Hopia AI. Sweet and sour: music and taste associations. Nutrition and Food Science [Internet]. 2015 [cited 2019 Dec 31];45(3):357-376.	1
Kovacic MB, Stigler S, Smith A, Kidd A, Vaughn LM. Beginning a partnership with photovoice to explore environmental health and health inequities in minority communities. International Journal of Environmental Research and Public Health [Internet]. 2014 [cited 2020 Jun 02];11(11):11132-11151.	1
Kumanyika SK. A framework for increasing equity impact in obesity prevention. American Journal of Public Health [Internet]. 2019 [cited 2019 Dec 31];109(10):1350-1357.	1
Lacy KE, Spence AC, McNaughton SA, Crawford DA, Wyse RJ, Wolfenden L, Campbell KJ. Home environment predictors of vegetable and fruit intakes among Australian children aged 18 months. Appetite [Internet]. 2019 [cited 2020 Jun 06];139:95-104.	1
Laforge J, Fenton A, Lavalée-Picard V, McLachlan S. New farmers and food policies in Canada. Canadian Food Studies [Internet]. 2018 [cited 2019 Dec 31];5(3):128-152.	1
Lam S, Thompson M, Johnson K, Fioret C, Hargreaves SK. Toward community food security through transdisciplinary action research. Action Research [Internet]. 2019 [cited 2019 Dec 31]:1-18.	1
Lang T, Mason P. Sustainable diet policy development: implications of multi-criteria and other approaches, 2008–2017. The Proceedings of the Nutrition Society [Internet]. 2018 [cited 2019 Dec 31];77(3):331-346.	1
Laurie SM, Faber M, Claasen N. Incorporating orange-fleshed sweet potato into the food system as a strategy for improved nutrition: the context of South Africa. Food Research International [Internet]. 2018 [cited 2019 Dec 31];104:77-85.	1
Levkoe CZ, Hammelman C, Craven L, Dandy G, Farbman J, Harrison J, Mount P. Building sustainable communities through food hubs. Journal of Agriculture, Food Systems, Community Development [Internet]. 2018 [cited 2019 Dec 31];8(2):107-122.	1
Levkoe CZ. Strategies for forging and sustaining social movement networks: a case study of provincial food networking organizations in Canada. Geoforum [Internet]. 2015 [cited 2019 Dec 31];58:174-183.	1
Levkoe CZ. Towards a transformative food politics. Local Environment [Internet]. 2011 [cited 2020 Jun 6];16(7):687-705.	1
Limnirankul B, Promburom P, Thongngam K. Community participation in developing and assessing household food security in the Highlands of Northern Thailand. Agriculture and Agricultural Science Procedia [Internet]. 2015 [cited 2019 Dec 31];5:52-59.	1
Lugosi P. Campus foodservice experiences and student wellbeing: an integrative review for design and service interventions. International Journal of Hospitality Management [Internet]. 2018 [cited 2019 Dec 31];83:229-235.	1
Luongo G, Tucker R, Hutchinson C, Dhaliwal R. The outcomes of the community cooking workshops for international students at Simon Fraser University. Journal of International Students [Internet]. 2018 [cited 2019 Dec 31];8(4):1549-1568.	1
Lytton M. Health literacy: an opinionated perspective. American Journal of Preventive Medicine [Internet]. 2013 [cited 2019 Dec 321];45(6):e35-e40.	1
MacMahon A, Smith K, Lawrence G. Connecting resilience, food security and climate change: lessons from flooding in Queensland, Australia. Journal of Environmental Studies Sciences [Internet]. 2015 [cited 2019 Dec 31];5(3):378-391.	1
MacRae R. A joined-up food policy for Canada. Journal of Hunger Environmental Nutrition [Internet]. 2011 [cited 2020 Jun 02];6(4):424-457.	1
Mah CL, Thang H. Cultivating food connections: the Toronto food strategy and municipal deliberation on food. International Planning Studies [Internet]. 2013 [cited 2019 Dec 31];18(1):96-110.	1
Maietta OW, Gorgitano MT. School meals and pupil satisfaction. Evidence from Italian primary schools. Food Policy [Internet]. 2016 [cited 2019 Dec 31];62:41-55.	1
Mair H, Sumner J. Critical thinking for sustainable development at the Creemore 100 Mile Store. Journal of Rural Community and Development [Internet]. 2019 [cited 2019 Dec 31];14(3).	1
Mair H, Sumner J. Critical tourism pedagogies: exploring the potential through food. Journal of Hospitality, Leisure, Sports and Tourism Education [Internet]. 2017 [cited 2020 Jun 02];21:195-203.	1
Makiabadi E, Kaveh MH, Mahmoodi MR, Asadollahi A, Salehi M. Enhancing nutrition-related literacy, knowledge and behavior among university students: a randomized controlled trial. International Journal of Nutrition Sciences [Internet]. 2019 [cited 2019 Dec 31];4(3):122-129.	1
Manfredi M, Fantin V, Vignali G, Gavara R. Environmental assessment of antimicrobial coatings for packaged fresh milk. Journal of Cleaner Production [Internet]. 2015 [cited 2019 Dec 31];95:291-300.	1
Mansfield B, Mendes W. Municipal food strategies and integrated approaches to urban agriculture: exploring three cases from the global north. International Planning Studies [Internet]. 2013 [cited 2019 Dec 31];18(1):37-60.	1
Mars M. From bread we build community: entrepreneurial leadership and the co-creation of local food businesses and systems. Journal of Agriculture, Food Systems, and Community Development [Internet]. 2015 [cited 2019 Dec 31];5(3):63-77.	1
Marshall D. Convenience stores and well-being of young Japanese consumers. International Journal of Retail & Distribution Management [Internet]. 2019 [cited 2019 Dec 31];47(6):590-604.	1
Martinez SM, Grandner MA, Nazmi A, Canedo ER, Ritchie LD. Pathways from food insecurity to health outcomes among California University students. Nutrients [Internet]. 2019 [cited 2019 Dec 31];11(6):1419-1430.	1
Matwiejczyk L, Mehta K, Scott J. Engaging South Australian local governments in the development of healthy eating policies. Health Promotion Journal of Australia [Internet]. 2017 [cited 2019 Dec 31];28(2):148-150.	1
May J. Keystones affecting sub-Saharan Africa's prospects for achieving food security through balanced diets. Food Research International [Internet]. 2018 [cited 2020 Jun 02];104:4-13.	1
Mbogori T, Arthur TM. Perception of body weight status is associated with the health and food intake behaviors of adolescents in the United States. American Journal of Lifestyle Medicine [Internet]. 2019 [cited 2019 Dec 31]:1-6.	1
McCloat A, Caraher M. Home economics as a food education intervention: lessons from the Irish secondary education context. Education and Health [Internet]. 2016 [cited 2019 Dec 31];34(4):104-110.	1
McIsaac J-LD, Ata N, Kirk SFL. Describing food availability in schools using different healthy eating guidelines: moving forward with simpler nutrition recommendations. Canadian Journal of Dietetic Practice and Research [Internet]. 2019 [cited 2019 Dec 31];80(1):22-29.	1
McKechnie R, Turrell G, Giskes K, Gallegos D. Single‐item measure of food insecurity used in the National Health Survey may underestimate prevalence in Australia. Australian and New Zealand Journal of Public Health, [Internet]. 2018 [cited 2019 Dec 31];42(4):389-395.	1
McMichael AJ. Integrating nutrition with ecology: balancing the health of humans and biosphere. Public Health Nutrition [Internet]. 2005 [cited 2020 Jun 02];8(6a):706-715.	1
McNeil A, Arena R. The evolution of health literacy and communication: introducing health harmonics. Progress in Cardiovascular Diseases [Internet]. 2017 [cited 2019 Dec 31];59(5):463-470.	1
Méjean C, Lampuré A, Wendy Si H, Gojard S, Péneau S, Hercberg S, Castetbon K. Influence of food preparation behaviors on 5-year weight change and obesity risk in a French prospective cohort. International Journal of Behavioral Nutrition and Physical Activity [Internet]. 2018 [cited 2019 Dec 31];15(120):1-15.	1
Méjean C, Si Hassen W, Gojard S, Ducrot P, Lampuré A, Brug H, Lien N, Nicolaou M, Holdsworth M, Terragni L, Hercberg S, Castetbon K. Social disparities in food preparation behaviours: A DEDIPAC study. Nutrition Journal [Internet]. 2017 [cited 2019 Dec 31];16(62).	1
Meltzer HM, Brantsæter AL, Trolle E, Eneroth H, Fogelholm M, Ydersbond TA, Birgisdottir BE. Environmental sustainability perspectives of the nordic diet. Nutrients [Internet]. 2019 [cited 2019 Dec 31];11(9):2248-2266.	1
Menday H, Neal B, Wu JHY, Crino M, Baines S, Petersen KS. Use of added sugars instead of total sugars may improve the capacity of the health star rating system to discriminate between core and discretionary foods. Journal of the Academy of Nutrition and Dietetics [Internet]. 2017 [cited 2020 Jun 02];117(12):1921-1930.	1
Mérida Rios L, Márquez Serrano M, Jiménez Aguilar A, Barboza Chacón L, Rueda Neria CM, Arenas Monreal L. Promoting fruit, vegetable and simple water consumption among mothers and teachers of preschool children: An Intervention Mapping initiative. Evaluation and Program Planning [Internet]. 2019 [cited 2019 Dec 31];76(101675):1-8.	1
Merritt E. Because food can change the world. Museums & Social Issues [Internet]. 2012 [cited 2019 Dec 31];7(1):13-22.	1
Mikkelsen MV, Mikkelsen BE. Parental perception of lunch schemes in Danish kindergartens: a cross-sectional survey. Journal of Foodservice Business Research [Internet]. 2017 [cited 2019 Dec 31];20(5):512-524.	1
Mills S, Adams J, Wrieden W, White M, Brown H. Sociodemographic characteristics and frequency of consuming home-cooked meals and meals from out-of-home sources: cross-sectional analysis of a population-based cohort study. Public Health Nutrition [Internet]. 2018 [cited 2019 Dec 31];21:2255-2266.	1
Mmako NJ, Capetola T, Henderson-Wilson C. Sowing social inclusion for marginalised residents of a social housing development through a community garden. Health Promotion Journal of Australia [Internet]. 2018 [cited 2020 Jun 02];29(3):1-9.	1
Moffatt L. Start with a seedling: uncovering the kindergarten language and literacy curriculum one leaf at a time. Language and Literacy [Internet]. 2016 [cited 2019 Dec 31];18(3):89-105.	1
Moragues-Faus A, Carroll B. Reshaping urban political ecologies: an analysis of policy trajectories to deliver food security. Food Security [Internet]. 2018 [cited 2019 Dec 31];10(6):1337-1351.	1
Morone P, Falcone PM, Imbert E, Morone A. Does food sharing lead to food waste reduction? An experimental analysis to assess challenges and opportunities of a new consumption model. Journal of Cleaner Production [Internet]. 2018 [cited 2019 Dec 31];185:749-760.	1
Morris MA, Wilkins E, Timmins KA, Bryant M, Birkin M, Griffiths C. Can big data solve a big problem? Reporting the obesity data landscape in line with the foresight obesity system map. International Journal of Obesity [Internet]. 2018 [cited 2019 Dec 31];42(12):1963-1976.	1
Mungai Nw, Priestly J, Pawar M. Food insecurity in regional rural Australia. Australian Social Work [Internet]. 2019 [cited 2019 Dec 31];73(2):149-161.	1
Murillo LA, Fink L, Allen E. Learning from bilingual family literacies. Language Arts [Internet]. 2012 [cited 2019 Dec 31];90(1):18-29.	1
Mustikasari L, Hartati TN, Dewi RR. Design action in primary school students class v for high and medium group related food. International Journal of Learning and Teaching [Internet]. 2019 [cited 2019 Dec 31];5(4):322-326.	1
Nakandala D, Lau HCW. Innovative adoption of hybrid supply chain strategies in urban local fresh food supply chain. Supply Chain Management [Internet]. 2019 [cited 2019 Dec 31];24(2):241-255.	1
Neri D, Martinez‐Steele E, Monteiro CA, Levy RB. Consumption of ultra‐processed foods and its association with added sugar content in the diets of US children, NHANES 2009‐2014. Pediatric Obesity [Internet]. 2019 [cited 2019 Dec 31];14(12):1-11.	1
Noonan-Gunning S. Social implications of weight bias internalisation: parents’ ultimate responsibility as consent, social division and resistance. Frontiers in Psychology [Internet]. 2019 [cited 2019 Dec 31];10:1-17.	1
Oleschuk M. Gender, cultural schemas, and learning to cook. Gender & Society [Internet]. 2019 [cited 2019 Dec 31];33(4):607-628.	1
Oncini F, Triventi M. Ascend of the herbivores, decline of the carnivores? The social stratification of food consumption profiles in Italy, 1997-2016. [Internet]. 2019 [cited 2019 Dec 31]:1-42.	1
Oncini F. Cuisine, health and table manners: food boundaries and forms of distinction among primary school children. Sociology [Internet]. 2019 [cited 2020 Jun 02];54(3):626-642.	1
Ozanne JL, Davis B, Murray JB, Grier S, Benmecheddal A, Downey H, Ekpo AE, Gamier M, Hietanen J, Le Gall-Ely M, Seregina A, Thomas KD, Veer E. Assessing the societal impact of research: the relational engagement approach. Journal of Public Policy and Marketing [Internet]. 2017 [cited 2020 Jun 02];36(1):1-14.	1
Paddock J, Smith AM. What role for trade in food sovereignty? Insights from a small island archipelago. The Journal of Peasant Studies [Internet]. 2018 [cited 2019 Dec 31];45(2):368-388.	1
Paddock JR. Changing consumption, changing tastes? Exploring consumer narratives for food secure, sustainable and healthy diets. Journal of Rural Studies [Internet]. 2017 [cited 2020 Jun 02];53:102-110.	1
Pearson D, Mirosa M, Andrews L, Kerr G. Reframing communications that encourage individuals to reduce food waste. Communication Research and Practice [Internet]. 2017 [cited 2019 Dec 31];3(2):137-154.	1
Peeters A, Backholer K. How to influence the obesity landscape using health policies. International Journal of Obesity [Internet]. 2017 [cited 2019 Dec 31];41(6):835-839.	1
Persoskie A, Hennessy E, Nelson WL. US consumers’ understanding of nutrition labels in 2013: the importance of health literacy. Preventing Chronic Disease [Internet]. 2017 [cited 2019 Dec 31];14(e86):1-11.	1
Pettygrove M, Ghose R. From "Rust Belt" to "Fresh Coast": remaking the city through food justice and urban agriculture. Annals of the American Association of Geographers [Internet]. 2018 [cited 2019 Dec 31];108(2):591-603.	1
Pham N, Mandel N. What influences consumer evaluation of genetically modified foods? Journal of Public Policy Marketing [Internet]. 2019 [cited 2019 Dec 31];38(2):263-279.	1
Philbin MM, Parker CM, Flaherty MG, Hirsch JS. Public libraries: a community-level resource to advance population health. Journal of Community Health [Internet]. 2019 [cited 2019 Dec 31];44(1):192-199.	1
Pitt E, Cameron CM, Thornton L, Gallegos D, Filus A, Ng S-K, Comans T. Dietary patterns of Australian children at three and five years of age and their changes over time: a latent class and latent transition analysis. Appetite [Internet]. 2018 [cited 2019 Dec 31];129:207-216.	1
Pollard CM, Nicolson C, Pulker CE, Binns CW. Translating government policy into recipes for success! Nutrition criteria promoting fruits and vegetables. Journal of Nutrition Education and Behavior [Internet]. 2009 [cited 2019 Dec 31];41(3):218-226.	1
Porter K, Chen Y, Estabrooks P, Noel L, Bailey A, Zoellner J. Using teach-back to understand participant behavioral self-monitoring skills across health literacy level and behavioral condition. Journal of Nutrition Education and Behavior [Internet]. 2016 [cited 2020 Jun 02];48(1):20-26.	1
Prové C, Dessein J, de Krom M. Taking context into account in urban agriculture governance: case studies of Warsaw (Poland) and Ghent (Belgium). Land Use Policy [Internet]. 2016 [cited 2019 Dec 31];56:16-26.	1
Reisch L, Eberle U, Lorek S. Sustainable food consumption: an overview of contemporary issues and policies. Sustainability: Science, Practice & Policy [Internet]. 2013 [cited 2019 Dec 31];9(2):7-25.	1
Ricci A, Antonini E, Ninfali P. Homemade tomato sauce in the Mediterranean diet: a rich source of antioxidants. Italian Journal of Food Science [Internet]. 2018 [cited 2019 Dec 31];30(1):37-49.	1
Rondinelli AJ, Morris MD, Rodwell TC, Moser KS, Paida P, Popper ST, Brouwer KC. Under- and over-nutrition among refugees in San Diego County, California. Journal of Immigrant and Minority Health [Internet]. 2011 [cited 2019 Dec 31];13(1):161-168.	1
Rose N. Community food hubs: an economic and social justice model for regional Australia? Rural Society [Internet]. 2017 [cited 2019 Dec 31];26(3):225-237.	1
Rusanov AV. Dacha dwellers and gardeners: garden plots and second houses in Europe and Russia. Population Economics [Internet]. 2019 [cited 2019 Dec 31];3(1):107-124.	1
Rushakoff JA, Zoughbie DE, Bui N, DeVito K, Makarechi L, Kubo H. Evaluation of Healthy2Go: a country store transformation project to improve the food environment and consumer choices in Appalachian Kentucky. Preventive Medicine Reports [Internet]. 2017 [cited 2019 Dec 31];7:187-192.	1
Russell RD, Black LJ, Sherriff JL, Begley A. Dietary responses to a multiple sclerosis diagnosis: a qualitative study. European Journal of Clinical Nutrition [Internet]. 2019 [cited 2020 Jun 02];73(4):601-608.	1
Sadegholvad S, Yeatman H, Omidvar N, Parrish A-M, Worsley A. Essential nutrition and food systems components for school curricula; views from experts in Iran. Iranian Journal of Public Health [Internet]. 2017 [cited 2020 Jan 02];46(7):938-947.	1
Sadegholvad S, Yeatman H, Parrish A-M, Worsley A. Professionals’ recommended strategies to improve Australian adolescents’ knowledge of nutrition and food systems. Nutrients [Internet]. 2017 [cited 2019 Dec 31];9(8):844-856.	1
Sadler RC, Clark AF, Wilk P, O'Connor C, Gilliland JA. Using GPS and activity tracking to reveal the influence of adolescents' food environment exposure on junk food purchasing. Canadian Journal of Public Health [Internet]. 2016 [cited 2019 Dec 31];107(1):ES14-ES20.	1
Sambell R, Andrew L, Godrich S, Wolfgang J, Vandenbroeck D, Stubley K, Rose N, Newman L, Horwitz P, Devine A. Local challenges and successes associated with transitioning to sustainable food system practices for a west Australian context: multi-sector stakeholder perceptions. International Journal of Environmental Research Public Health [Internet]. 2019 [cited 2019 Dec 31];16(11):2051-2067.	1
Sandell M, Mikkelsen BE, Lyytikäinen A, Ojansivu P, Hoppu U, Hillgrén A, Lagström H. Future for food education of children. Futures [Internet]. 2016 [cited 2019 Dec 31];83:15-23.	1
Saugo E, Lasalvia A, Bonetto C, Cristofalo D, Poli S, Bissoli S, Bertani M, Lazzarotto L, Gardellin F, Ceccato E, Pavanati M, Tosato S, Ruggeri M. Dietary habits and physical activity in first-episode psychosis patients treated in community services. Effect on early anthropometric and cardio-metabolic alterations. Schizophrenia Research [Internet]. 2019 [cited 2019 Dec 31];216:374-381.	1
Scrinis G, Parker C. Front-of-pack food labeling and the politics of nutritional nudges. Law and Policy [Internet]. 2016 [cited 2019 Dec 31];38(3):234-249.	1
Seabrook JA, Dworatzek PD, Matthews JI. Predictors of food skills in university students. Canadian Journal of Dietetic Practice Research [Internet]. 2019 [cited 2019 Dec 31];80(4):1-4.	1
Sedlacko M, Pisano U, Berger G, Lepuschitz K. Bridging the science-policy gap: development and reception of a joint research agenda on sustainable food consumption. Sustainability: Science, Practice, & Policy [Internet]. 2013 [cited 2020 Jun 02];9(2):105-123.	1
Sedlacko M, Reisch L, Scholl G. Sustainable food consumption: when evidence-based policy making meets policy-minded research - introduction to the special issue. Sustainability: Science, Practice, & Policy [Internet]. 2013 [cited 2019 Dec 31];9(2):1-6.	1
Shareck M, Benmarhnia T, Berger N, Smith NR, Lewis D, Cummins S. Does the neighborhood food environment contribute to ethnic inequalities in fast-food intake? Findings from the ORiEL study. Preventive Medicine Reports [Internet]. 2019 [cited 2019 Dec 31];16:1-7.	1
Sharma S, Helfman L, Albus K, Pomeroy M, Chuang R-j, Markham C. Feasibility and acceptability of brighter bites: a food co-op in schools to increase access, continuity and education of fruits and vegetables among low-income populations. Journal of Primary Prevention [Internet]. 2015 [cited 2019 Dec 31];36(4):281-286.	1
Si Z, Regnier-Davies J, Scott S. Food safety in urban China: perceptions and coping strategies of residents in Nanjing. China Information [Internet]. 2018 [cited 2019 Dec 31];32(3):377-399.	1
Siegner AB. Experiential climate change education: challenges of conducting mixed-methods, interdisciplinary research in San Juan Islands, WA and Oakland, CA. Energy Research & Social Science [Internet]. 2018 [cited 2020 Jun 02];45:374-384.	1
Smith J, Andersson G, Gourlay R, Karner S, Mikkelsen BE, Sonnino R, Barling D. Balancing competing policy demands: the case of sustainable public sector food procurement. Journal of Cleaner Production [Internet]. 2016 [cited 2019 Dec 31];112(1):249-256.	1
Somers J, Worsley A, McNaughton SA. The association of mavenism and pleasure with food involvement in older adults. International Journal of Behavioral Nutrition and Physical Activity [Internet]. 2014 [cited 2019 Dec 31];11(60):1-10.	1
Sousa S, Gelormini M, Damasceno A, Lopes SA, Maló S, Chongole C, Muholove P, Casal S, Pinho O, Moreira P. Street food in Maputo, Mozambique: availability and nutritional value of homemade foods. Nutrition and Health [Internet]. 2019 [cited 2019 Dec 31];25(1):37-46.	1
So-young K, Ji Yu C. The changing role of convenience stores in South Korea. British Food Journal [Internet]. 2019 [cited 2019 Dec 31];121(7):1642-1654.	1
Spiteri Cornish L, Moraes C. The impact of consumer confusion on nutrition literacy and subsequent dietary behavior. Psychology Marketing [Internet]. 2015 [cited 2019 Dec 31];32(5):558-574.	1
St George SM, Messiah SE, Sardinas KM, Poma S, Lebron C, Tapia MI, Maria Rosa V, Pantin H, Prado G. Familias unidas for health and wellness: adapting an evidence-based substance use and sexual risk behavior intervention for obesity prevention in Hispanic adolescents. Journal of Primary Prevention [Internet]. 2018 [cited 2019 Dec 31];39(6):529-553.	1
Stahlbrand L. Can values-based food chains advance local and sustainable food systems? Evidence from case studies of university procurement in Canada and the UK. International Journal of Sociology of Agriculture Food [Internet]. 2017 [cited 2019 Dec 31];24(1):77-95.	1
Stokowski S, Paule-Koba AL, Kaunert C. Former college athletes' perceptions of adapting to transition. Journal of Issues in Intercollegiate Athletics [Internet]. 2019 [cited 2020 Jun 02];12:403-426.	1
Sučić I, Brkljačić T, Lipovčan LK, Glavak-Tkalić R, Lučić L. Happy treat: food and drink as important parts of daily life and happiness. Gastronomica: The Journal for Food Studies [Internet]. 2019 [cited 2019 Dec 31];19(3):79-92.	1
Swindle T, Phelps J. How does context relate to nutrition promotion and mealtime practice in early care and education settings? A qualitative exploration. Journal of the Academy of Nutrition and Dietetics [Internet]. 2018 [cited 2019 Dec 31];118(11):2081-2093.	1
Tallon J, Saavedra Dias R, Costa A, Leitão J, Barros A, Rodrigues V, Monteiro M, Almeida A, Narciso J, Silva A. Impact of technology and school-based nutrition education programs on nutrition knowledge and behavior during adolescence—a systematic review. Scandinavian Journal of Educational Research [Internet]. 2019 [cited 2019 Dec 31]:1-12.	1
Teasdale SB, Ward PB, Rosenbaum S, Watkins A, Curtis J, Kalucy M, Samaras K. A nutrition intervention is effective in improving dietary components linked to cardiometabolic risk in youth with first-episode psychosis. The British Journal of Nutrition [Internet]. 2016 [cited 2020 Jun 02];115(11):1987-1993.	1
Terry D, Ervin K, Soutter E, Spiller R, Dalle Nogare N, Hamilton A. Do not “Let them eat cake”: correlation of food-consumption patterns among rural primary school children from welfare and non-welfare households. International Journal of Environmental Research Public Health [Internet]. 2016 [cited 2019 Dec 31];14(1):26-36.	1
Tiraieyari N, Ricard RM, McLean GN. Factors influencing volunteering in urban agriculture: implications for recruiting volunteers. Urban Forestry & Urban Greening [Internet]. 2019 [cited 2019 Dec 31];45:1-9.	1
Torrence C, Griffin SF, Rolke L, Kenison K, AltaMae M. Faithful families cooking and eating smart and moving for health: evaluation of a community driven intervention. International Journal of Environmental Research and Public Health [Internet]. 2018 [cited 2019 Dec 31];15(9):1991-2005.	1
Truman E, Elliott C. Health-promoting skills for children: evaluating the influence of a media literacy and food marketing intervention. Health Education Journal [Internet]. 2019 [cited 2019 Dec 31];79(4):431-445.	1
Tuhkala A, Wagner M-L, Iversen OS, Kärkkäinen T. Technology comprehension — combining computing, design, and societal reflection as a national subject. International Journal of Child-Computer Interaction [Internet]. 2019 [cited 2020 Jun 02];20:54-63.	1
Ueda H. Impact evaluation of a school-based food education intervention on cognitive and attitudinal aspects of children’s dietary habits. Journal of Food System Research [Internet]. 2017 [cited 2019 Dec 31];24(1):2-17.	1
Ulijaszek S. With the benefit of foresight: obesity, complexity and joined-up government. BioSocieties [Internet]. 2015 [cited 2019 Dec 31];10(2):213-228.	1
van Buul VJ, Bolman CAW, Brouns FJPH, Lechner L. Back-of-pack information in substitutive food choices: a process-tracking study in participants intending to eat healthy. Appetite [Internet]. 2017 [cited 2019 Dec 31];116:173-183.	1
Van der Horst K, Bucher T, Duncanson K, Murawski B, Labbe D. Consumer understanding, perception and interpretation of serving size information on food labels: a scoping review. Nutrients [Internet]. 2019 [cited 2019 Dec 31];11(9):2189-2209.	1
Vanderlee L, Mary RLA. Commentary – food for thought on food environments in Canada. Health Promotion and Chronic Disease Prevention in Canada [Internet]. 2017 [cited 2019 Dec 31];37(9):263-265.	1
von Normann K. The impact of lifestyles and food knowledge on the food patterns of German children. International Journal of Consumer Studies [Internet]. 2009 [cited 2019 Dec 31];33(4):382-391.	1
Wahlen S, van der Horst H, Pothoff R. How convenient!? Adolescents’ vistas on food competences in a convenience context. British Food Journal [Internet]. 2016 [cited 2019 Dec 31];118(11):2828-2838.	1
Wallace L. Reflexive photography, attitudes, behavior, and CALL: ITAs improving spoken English intelligibility. CALICO Journal [Internet]. 2015 [cited 2019 Dec 31];32(3):449-479.	1
Ward P, Mamerow L, Henderson J, Taylor AW, Meyer SB, Coveney J. The social determinants of food purchasing practices: who chooses price-before-health, taste-before-price or organic foods in Australia. Food and Nutrition Sciences [Internet]. 2012 [cited 2019 Dec 31];3(4):461-470.	1
Warham E, Fisher-Lamb R, Beddington J. How can the environment become part of the solution to feeding a growing population? The European Journal of Development Research [Internet]. 2013 [cited 2019 Dec 31];25(1):21-27.	1
Warin M, Jay B, Zivkovic T. “Ready-made” assumptions: situating convenience as care in the Australian obesity debate. Food and Foodways [Internet]. 2019 [cited 2019 Dec 31];27(4):273-295.	1
Wennberg AL, Hamberg K, Hörnsten Å. Midwives' strategies in challenging dietary and weight counselling situations. Sexual & Reproductive Healthcare [Internet]. 2014 [cited 2019 Dec 31];5(3):107-112.	1
Wilk P, Cooke M. Collaborative public health system interventions for chronic disease prevention among urban Aboriginal Peoples. International Indigenous Policy Journal [Internet]. 2015 [cited 2019 Dec 31];6(4):1-14.	1
Williams DR, Dixon PS. Impact of garden-based learning on academic outcomes in schools: synthesis of research between 1990 and 2010. Review of Educational Research [Internet]. 2013 [cited 2019 Dec 31];83(2):211-235.	1
Wittman H, Blesh J. Food sovereignty and fome zero: connecting public food procurement programmes to sustainable rural development in Brazil. Journal of Agrarian Change [Internet]. 2017 [cited 2019 Dec 31];17(1):81-105.	1
Wood SLR, Alam M, Dupras J. Multiple pathways to more sustainable diets: shifts in diet composition, caloric intake and food waste. Frontiers in Sustainable Food Systems [Internet]. 2019 [cited 2020 Jun 02];3(89):1-13.	1
Worsley A, Wang W, Yeatman H, Byrne S, Wijayaratne P. Does school health and home economics education influence adults' food knowledge? Health Promotion International [Internet]. 2015 [cited 2019 Dec 31];31(4):925-935.	1
Worsley A, Wang WC, Byrne S, Yeatman H. Different patterns of Australian adults' knowledge of foods and nutrients related to metabolic disease risk. Journal of Nutritional Science [Internet]. 2014 [cited 2019 Dec 31];3(14):1-7.	1
Yan MR, Parsons A, Whalley GA, Rush EC. Effects of a healthier snack on snacking habits and glycated Hb (HbA1c): a 6-week intervention study. The British Journal of Nutrition [Internet]. 2016 [cited 2019 Dec 31];116(12):2169-2174.	1
Yotova M. ‘Right’ food, ‘Responsible’ citizens: state-promoted food education and a food dilemma in Japan. Asia Pacific Viewpoint [Internet]. 2016 [cited 2019 Dec 31];57(3):326-337.	1
Abdi F, Atarodi Z, Mirmiran P, Esteki T. Review of nutritional status in Iranian population. Focus on Sciences [Internet]. 2016 [cited 2019 Dec 31];2(3):1-4.	2
Belyakov A. From Chernobyl to Fukushima: an interdisciplinary framework for managing and communicating food security risks after nuclear plant accidents. Journal of Environmental Studies Sciences [Internet]. 2015 [cited 2019 Dec 31];5(3):404-417.	2
Benn J, Carlsson M. Learning through school meals? Appetite [Internet]. 2014 [cited 2019 Dec 31];78:23-31.	2
Borch A, Kjærnes U. The prevalence and risk of food insecurity in the Nordic Region: preliminary results. Journal of Consumer Policy [Internet]. 2016 [cited 2019 Dec 31];39(2):261-274.	2
Bublitz MG, Peracchio LA, Dadzie CA, Escalas JE, Hansen J, Hutton M, Nardini G, Absher C, Tangari AH. Food access for all: empowering innovative local infrastructure. Journal of Business Research [Internet]. 2019 [cited 2019 Dec 31];100:354-365.	2
Cairns K, Johnston J. On (not) knowing where your food comes from: meat, mothering and ethical eating. Agriculture and Human Values [Internet]. 2018 [cited 2019 Dec 31];35(3):569-580.	2
Carlsson L, Williams PL, Hayes-Conroy JS, Lordly D, Callaghan E. School gardens: cultivating food security in Nova Scotia public schools? Canadian Journal of Dietetic Practice and Research [Internet]. 2016 [cited 2019 Dec 31];77(3):119-124.	2
Chigbu UE, Ntihinyurwa PD, de Vries WT, Ngenzi EI. Why tenure responsive land-use planning matters: insights for land use consolidation for food security in Rwanda. International Journal of Environmental Research Public Health [Internet]. 2019 [cited 2019 Dec 31];16(8):1354-1378.	2
Chow LS, Krishnapillai G, Lee CY. Navigating dining satisfaction by understanding diner hygiene expectation and experience. International Review of Management and Marketing [Internet]. 2019 [cited 2019 Dec 31];9(3):158-165.	2
Coveney J, Begley A, Gallegos D. 'Savoir Fare': Are cooking skills a new morality? Australian Journal of Adult Learning [Internet]. 2012 [cited 2019 Dec 31];52(3):617-642.	2
Cuy Castellanos D, Jones JC, Christaldi J, Liutkus KA. Perspectives on the development of a local food system: the case of Dayton, Ohio. Agroecology and Sustainable Food Systems [Internet]. 2017 [cited 2019 Dec 31];41(2):186-203.	2
Czarnezki JJ. Food, law & the environment: informational and structural changes for a sustainable food system. Utah Environmental Law Review [Internet]. 2011 [cited 2019 Dec 31];31(2):263-290.	2
de la Salle J. Great food streets: planning and design for urban magnetism in post-agricultural cities. Urban Design International [Internet]. 2019 [cited 2019 Dec 31];24(2):118-128.	2
Dennis CL, Merry L, Gagnon AJ. Postpartum depression risk factors among recent refugee, asylum-seeking, non-refugee immigrant, and Canadian-born women: results from a prospective cohort study. Social Psychiatry and Psychiatric Epidemiology [Internet]. 2017 [cited 2019 Dec 31];52(4):411-422.	2
Dijker AJM. Moderate eating with pleasure and without effort: toward understanding the underlying psychological mechanisms. Health Psychology Open [Internet]. 2019 [cited 2019 Dec 31];6(2):1-17.	2
El Zein A, Shelnutt KP, Colby S, Vilaro MJ, Zhou W, Greene G, Olfert MD, Riggsbee K, Jesse Stabile M, Mathews AE. Prevalence and correlates of food insecurity among U.S. college students: a multi-institutional study. BMC Public Health [Internet]. 2019 [cited 2019 Dec 31];19(660).	2
Fordyce-Voorham S. Identification of essential food skills for skill-based healthful eating programs in secondary schools. Journal of Nutrition Education and Behavior [Internet]. 2011 [cited 2019 Dec 31];43(2):116-122.	2
Fordyce-Voorham SP. Predictors of the perceived importance of food skills of home economics teachers. Health Education [Internet]. 2016 [cited 2019 Dec 31];116(3):259-274.	2
Fraser ED, Legwegoh A, Krishna K. Food stocks and grain reserves: evaluating whether storing food creates resilient food systems. Journal of Environmental Studies Sciences [Internet]. 2015 [cited 2019 Dec 31];5(3):445-458.	2
Galbreath ML. Sponsors of agricultural literacies: intersections of institutional and local knowledge in a farming community. Community Literacy Journal [Internet]. 2015 [cited 2019 Dec 31];10(1):59-72.	2
Garcia-Gonzalez A, Achon M, Alonso-Aperte E, Varela-Moreiras G. Identifying factors related to food agency: cooking habits in the Spanish adult population-a cross-sectional study. Nutrients [Internet]. 2018 [cited 2019 Dec 31];10(2).	2
García-León RA. Twitter and food well-being: analysis of #slowfood postings reflecting the food well-being of consumers. Global Media Journal México [Internet]. 2019 [cited 2019 Dec 31];16(30).	2
Gibson I, Whitelaw S, Topping C, Kopela J. Food and physical literacy: exploring an obesity prevention approach using formative research. Health Education Journal [Internet]. 2019 [cited 2020 Jun 02];78(5):570-581.	2
Glover M, Wong SF, Fa’alili-Fidow J, Derraik JG, Taylor RW, Morton S, Tautolo ES, Cutfield WS. Ranked importance of childhood obesity determinants: parents’ views across ethnicities in New Zealand. Nutrients [Internet]. 2019 [cited 2020 Jun 02];11(9):2145-2159.	2
Granberg A, Brante G, Olsson V, Sydner YM. Knowing how to use and understand recipes: what arithmetical understanding is needed when students with mild intellectual disabilities use recipes in practical cooking lessons in Home Economics? International Journal of Consumer Studies [Internet]. 2017 [cited 2019 Dec 31];41(5):494-500.	2
Hakami R, Gillis DE, Poureslami I, FitzGerald JM. Patient and professional perspectives on nutrition in chronic respiratory disease self-management: reflections on nutrition and food literacies. Health Literacy Research and Practice, [Internet]. 2018 [cited 2019 Dec 31];2(3):e166-e174.	2
Harley A. Food for thought: reflections on a counter-hegemonic food-related intervention in a South African university. Capitalism, Nature, Socialism [Internet]. 2019 [cited 2020 Jun 02];30(1):89-107.	2
Hepting DH, Jaffe J, Maciag T. Operationalizing ethics in food choice decisions. Journal of Agricultural and Environmental Ethics [Internet]. 2014 [cited 2020 Jun 02];27(3):453-469.	2
Hodgins KJ, Fraser EDG. "We are a business, not a social service agency." Barriers to widening access for low-income shoppers in alternative food market spaces. Agriculture and Human Values [Internet]. 2018 [cited 2019 Dec 31];35(1):149-162.	2
Hughes H, Wolf R, Foth M. Informed digital learning through social living labs as participatory methodology: the case of Food Rescue Townsville. Information and Learning Science [Internet]. 2017 [cited 2019 Dec 31];118(9-10):518-534.	2
Hutchinson J, Watt JF, Strachan EK, Cade JE. Evaluation of the effectiveness of the Ministry of Food cooking programme on self-reported food consumption and confidence with cooking. Public Health Nutrition [Internet]. 2016 [cited 2020 Jun 06];19(18):3417-3427.	2
Jamieson JA, Weir M, Gougeon L. Canadian packaged gluten-free foods are less nutritious than their regular gluten-containing counterparts. PeerJ [Internet]. 2018 [cited 2019 Dec 31].	2
Janhonen K, Torkkeli K, Mäkelä J. Informal learning and food sense in home cooking. Appetite [Internet]. 2018 [cited 2019 Dec 31];130:190-198.	2
Kajzer Mitchell I, Low W, Davenport E, Brigham T. Running wild in the marketplace: the articulation and negotiation of an alternative food network. Journal of Marketing Management [Internet]. 2017 [cited 2019 Dec 31];33(7-8):502-528.	2
Kalkan I. The impact of nutrition literacy on the food habits among young adults in turkey. Nutrition Research and Practice [Internet]. 2019 [cited 2019 Dec 31];13(4):352-357.	2
Kebbe M, Perez A, Buchholz A, McHugh TF, Scott SD, Richard C, Dyson MP, Ball GDC. End-user perspectives to inform policy and program decisions: a qualitative and quantitative content analysis of lifestyle treatment recommendations by adolescents with obesity. BMC Pediatrics [Internet]. 2019 [cited 2020 Jun 02];19(1):418-431.	2
Kelley GA, Kelley KS. Systematic reviews and meta-analysis in nutrition research. British Journal of Nutrition [Internet]. 2019 [cited 2019 Dec 31];122(11):1279–1294.	2
Kirwan J, Maye D, Brunori G. Acknowledging complexity in food supply chains when assessing their performance and sustainability. Journal of Rural Studies [Internet]. 2017 [cited 2019 Dec 31];52:21-32.	2
Kolasa KM, Kay C, Henes S, Sullivan C. The clinical nutritional implications of obesity and overweight. [Internet]. 2006 [cited 2019 Dec 31];67(4):283-287.	2
Lahne J, Wolfson JA, Trubek A. Development of the Cooking and Food Provisioning Action Scale (CAFPAS): a new measurement tool for individual cooking practice. Food Quality and Preference [Internet]. 2017 [cited 2020 Jun 02];62:96-105.	2
Lai-Yeung WLT. Nutrition education for adolescents: principals' views. Asia Pacific Journal of Clinical Nutrition [Internet]. 2011 [cited 2019 Dec 31];20(1):87-94.	2
Lang T, Rayner G. Overcoming policy cacophony on obesity: an ecological public health framework for policymakers. Obesity Reviews [Internet]. 2007 [cited 2019 Dec 31];8(1):165-181.	2
Lee AJ, Kane S, Ramsey R, Good E, Dick M. Testing the price and affordability of healthy and current (unhealthy) diets and the potential impacts of policy change in Australia. BMC Public Health [Internet]. 2016 [cited 2019 Dec 31];16(1):315-337.	2
Levkoe CZ, Wakefield S. Understanding contemporary networks of environmental and social change: complex assemblages within Canada’s ‘food movement’. Environmental Politics [Internet]. 2014 [cited 2019 Dec 31];23(2):302-320.	2
Levkoe CZ. The food movement in Canada: a social movement network perspective. Journal of Peasant Studies [Internet]. 2014 [cited 2019 Dec 31];41(3):385-403.	2
Liao LL, Lai IJ, Chang LC. Nutrition literacy is associated with healthy-eating behaviour among college students in Taiwan. Health Education Journal [Internet]. 2019 [cited 2019 Dec 31];78(7):756-769.	2
Lindberg R, McCartan J, Stone A, Gale A, Mika A, Nguyen M, Kleve S. The impact of social enterprise on food insecurity – an Australian case study. Health and Social Care in the Community [Internet]. 2019 [cited 2019 Dec 31];27(4):e355-e366.	2
Manzocco L, Alongi M, Sillani S, Nicoli MC. Technological and consumer strategies to tackle food wasting. Food Engineering Reviews [Internet]. 2016 [cited 2019 Dec 31];8(4):457-467.	2
Martin W, Vold L. Building capacity through urban agriculture: report on the askiy project. Health Promotion and Chronic Disease Prevention in Canada [Internet]. 2018 [cited 2020 Jun 02];38(1):29-35.	2
Maynard M, Meyer SB, Perlman CM, Kirkpatrick SI. Experiences of food insecurity among undergraduate students: "You can't starve yourself through school". The Canadian Journal of Higher Education [Internet]. 2018 [cited 2019 Dec 31];48(2):130-148.	2
Mendly-Zambo Z, Raphael D. Competing discourses of household food insecurity in Canada. Social Policy and Society [Internet]. 2019 [cited 2020 Jun 02];18(4):535-554.	2
Mikkelsen BE, Bloch P, Reinbach HC, Buch-Andersen T, Lise Lawaetz W, Toft U, Glümer C, Bjarne Bruun J, Aagaard-Hansen J. Project SoL — a community-based, multi-component health promotion intervention to improve healthy eating and physical activity practices among Danish families with young children part 2: evaluation. International Journal of Environmental Research and Public Health [Internet]. 2…	2
Moreau T, Speight D. Cooking up diverse diets: advancing biodiversity in food and agriculture through collaborations with chefs. Crop Science [Internet]. 2019 [cited 2019 Dec 31];59(6):2381-2386.	2
Mugel O, Gurviez P, Decrop A. Eudaimonia around the kitchen: a hermeneutic approach to understanding food well-being in consumers’ lived experiences. Journal of Public Policy Marketing [Internet]. 2019 [cited 2019 Dec 31];38(2):280-295.	2
Närvänen E, Saarijärvi H, Simanainen O. Understanding consumers' online conversation practices in the context of convenience food. International Journal of Consumer Studies [Internet]. 2013 [cited 2019 Dec 31];37(5):569-576.	2
Nazmi A, Tseng M, Robinson D, Neill D, Walker J. A nutrition education intervention using NOVA is more effective than MyPlate alone: a proof-of-concept randomized controlled trial. Nutrients [Internet]. 2019 [cited 2019 Dec 31];11(12):2965-2974.	2
Olan EL, Campbell LO, Jahani S. Examining second graders’ healthy food choices: through literacy and active learning. Nutrition and Metabolic Insights [Internet]. 2019 [cited 2019 Dec 31];12:1-7.	2
Oliveira L, Poínhos R, Sousa F. Attitudes towards functional foods scale: psychometric proprieties and adaptation for use among adolescents. Acta Medica Portuguesa [Internet]. 2019 [cited 2020 Jun 02];32(4):266-271.	2
Partridge SR, Raeside R, Latham Z, Singleton AC, Hyun K, Grunseit A, Steinbeck K, Redfern J. 'Not to be harsh but try less to relate to ‘the teens' and you’ll relate to them more’: co-designing obesity prevention text messages with adolescents. International Journal of Environmental Research and Public Health [Internet]. 2019 [cited 2019 Dec 31];16(24):4887-4904.	2
Pennell M. (Dis)comfort food: connecting food, social media, and first-year college undergraduates. Food, Culture and Society [Internet]. 2018 [cited 2019 Dec 31];21(2):255-270.	2
Peralta LR, Rowling L. Implementation of school health literacy in Australia: a systematic review. Health Education Journal [Internet]. 2018 [cited 2019 Dec 31];77(3):363-376.	2
Probst YC, Krnavek C, Lockyer L, Tapsell LC. Development of a computer assisted dietary assessment tool for use in primary healthcare practice: perceptions of nutrition and computers in a sample of older adults with type 2 diabetes mellitus. Australian Journal of Primary Health, [Internet]. 2005 [cited 2019 Dec 31];11(3):54-62.	2
Prudic KL, Wilson JK, Toshack MC, Gerst KL, Rosemartin A, Crimmins TM, Oliver JC. Creating the urban farmer’s almanac with citizen science data. Insects [Internet]. 2019 [cited 2019 Dec 31];10(9):294-304.	2
Pulker CE, Chew Ching Li D, Scott JA, Pollard CM. The impact of voluntary policies on parents’ ability to select healthy foods in supermarkets: a qualitative study of Australian parental views. International Journal of Environmental Research Public Health [Internet]. 2019 [cited 2019 Dec 31];16(18):3377-3400.	2
Quelly SB. Helping with meal preparation and children's dietary intake: a literature review. Journal of School Nursing [Internet]. 2019 [cited 2019 Dec 31];35(1):51-60.	2
Romani S, Grappi S, Bagozzi RP, Barone AM. Domestic food practices: a study of food management behaviors and the role of food preparation planning in reducing waste. Appetite [Internet]. 2018 [cited 2019 Dec 31];121:215-227.	2
Sal Altan S, Bektas M. Psychometric properties of the Turkish version of the weight efficacy lifestyle questionnaire short-form for adolescents. Current Psychology [Internet]. 2019 [cited 2019 Dec 31];38(6):1-8.	2
Saltelli A, Piano SL. Problematic quantifications: a critical appraisal of scenario making for a global ‘sustainable’food production. Food Ethics [Internet]. 2017 [cited 2019 Dec 31];1:173-179.	2
Scrinis G. Reformulation, fortification and functionalization: big food corporations’ nutritional engineering and marketing strategies. The Journal of Peasant Studies [Internet]. 2016 [cited 2020 Jun 02];43(1):17-37.	2
Simovska V, Prøsch ÅK. Global social issues in the curriculum: perspectives of school principals. Journal of Curriculum Studies [Internet]. 2016 [cited 2019 Dec 31];48(5):630-649.	2
Soma T. Space to waste: the influence of income and retail choice on household food consumption and food waste in Indonesia. International Planning Studies [Internet]. 2019 [cited 2020 Jun 02]:1-21.	2
Stephens TA, Black JL, Chapman GE, Velazquez CE, Rojas A. Participation in school food and nutrition activities among grade 6-8 students in vancouver. Canadian Journal of Dietetic Practice and Research [Internet]. 2016 [cited 2019 Dec 31];77(3):148-153.	2
Sumner J, Lapalme H. The public plate in the transnational city: tensions among food procurement, global trade and local legislation. Canadian Food Studies [Internet]. 2019 [cited 2019 Dec 31];6(1):22-42.	2
Sumner J. Eating as if it really matters: teaching the pedagogy of food in the age of globalization. Brock Education [Internet]. 2013 [cited 2019 Dec 31];22(2):41-55.	2
Teasdale SB, Ward PB, Rosenbaum S, Samaras K, Stubbs B. Solving a weighty problem: systematic review and meta-analysis of nutrition interventions in severe mental illness. The British Journal of Psychiatry [Internet]. 2017 [cited 2019 Dec 31];210(2):110-118.	2
Tupai-Firestone R, Matheson A, Prapavessis D, Hamara M, Kaholokula K, Tuisano H, Tevita G, Henderson J, Schleser M, Ellison-Loschmann L. Pasifika youth empowerment programme: a potential public health approach in tackling obesity-health related issues. AlterNative [Internet]. 2018 [cited 2020 Jun 02];14(1):63-72.	2
van Buul VJ, Bolman CAW, Brouns FJPH, Lechner L. Use of nutritional information: analysing clusters of consumers who intend to eat healthily. Journal of Nutritional Science [Internet]. 2019 [cited 2019 Dec 31];8:17-28.	2
Vanderlee L, Goorang S, Karbasy K, Vandevijvere S, L’Abbé MR. Policies to create healthier food environments in Canada: experts’ evaluation and prioritized actions using the healthy food environment policy index (Food-EPI). International Journal of Environmental Research Public Health [Internet]. 2019 [cited 2019 Dec 31];16(22):4473-4490.	2
Vanderlee L, Hobin EP, White CM, Hammond D. Grocery shopping, dinner preparation, and dietary habits among adolescents and young adults in Canada. Canadian Journal of Dietetic Practice and Research [Internet]. 2018 [cited 2019 Dec 31];79(4):157-163.	2
Velardo S, Drummond M. Qualitative insight into primary school children’s nutrition literacy. Health Education [Internet]. 2019 [cited 2019 Dec 31];119(2):98-114.	2
Widener P, Karides M. Food system literacy: empowering citizens and consumers beyond farm-to-fork pathways. Food, Culture & Society [Internet]. 2014 [cited 2019 Dec 31];17(4):665-687.	2
Woodruff SJ. Fruit and vegetable intake and preferences associated with the northern fruit and vegetable program (2014–2016). Canadian Journal of Dietetic Practice and Research [Internet]. 2019 [cited 2019 Dec 31];80(2):72-78.	2
Yii V, Palermo C, Kleve S. Population-based interventions addressing food insecurity in Australia: a systematic scoping review. Nutrition and Dietetics [Internet]. 2019 [cited 2019 Dec 31];77:6-18.	2
Aktas N, Ozdogan Y. A study of the state of knowing the nutritional literacy concept in Turkey. International Refereed Research Journal [Internet]. 2016 [cited 2019 Dec 31];7(2):46-52.	3
Albrecht C, Johnson R, Hamann S, Ohberg L, CoDyre M. Toward alternative food systems development: exploring limitations and research opportunities. Journal of Agriculture, Food Systems, Community Development [Internet]. 2013 [cited 2019 Dec 31];3(4):151–159.	3
Bailey A, Bailey S, Bernoth M. 'I'd rather die happy': residents' experiences with food regulations, risk and food choice in residential aged care. A qualitative study. Contemporary Nurse [Internet]. 2017 [cited 2019 Dec 31];53(6):597-606.	3
Beer-Borst S, Hayoz S, Eisenblatter J, Jent S, Siegenthaler S, Strazzullo P, Luta X. RE-AIM evaluation of a one-year trial of a combined educational and environmental workplace intervention to lower salt intake in Switzerland. Preventive Medicine Reports [Internet]. 2019 [cited 2019 Dec 31];16:1-9.	3
Boedt T, Dancet E, Sharon Lie F, Peeraer K, De Neubourg D, Pelckmans S, van de Vijver A, Seghers J, Katleen Van der G, Ben Van C, Spiessens C, Matthys C. Effectiveness of a mobile preconception lifestyle programme in couples undergoing in vitro fertilisation (IVF): the protocol for the PreLiFe randomised controlled trial (PreLiFe-RCT). BMJ Open [Internet]. 2019 [cited 2019 Dec 31];9(7).	3
Bohm I, Lindblom C, Åbacka G, Bengs C, Hörnell A. Absence, deviance and unattainable ideals – discourses on vegetarianism in the Swedish school subject home and consumer studies. Health Education Journal [Internet]. 2016 [cited 2019 Dec 31];75(6):676-688.	3
Brabazon T. Time for timbits? Fast food, slow food, class and culinary communication. Fast Capitalism [Internet]. 2019 [cited 2019 Dec 31];10(1):25-37.	3
Browne S, Barron C, Staines A, Sweeney MR. ‘We know what we should eat but we don’t…’: a qualitative study in Irish secondary schools. Health Promotion International [Internet]. 2019 [cited 2019 Dec 31];daz087:1-10.	3
Brunosson A, Brante G, Sepp H, Mattsson Sydner Y. To use a recipe–not a piece of cake. Students with mild intellectual disabilities’ use of recipes in home economics. International Journal of Consumer Studies [Internet]. 2014 [cited 2019 Dec 31];38(4):412-418.	3
Bublitz MG, Peracchio LA, Andreasen AR, Kees J, Kidwell B, Miller EG, Motley CM, Peter PC, Rajagopal P, Scott ML, Vallen B. Promoting positive change: advancing the food well-being paradigm. Journal of Business Research [Internet]. 2013 [cited 2019 Dec 31];66(8):1211-1218.	3
Burton M, Reid M, Worsley A, Mavondo F. Food skills confidence and household gatekeepers' dietary practices. Appetite [Internet]. 2017 [cited 2019 Dec 31];108:183-190.	3
Butcher LM, O'Sullivan TA, Ryan MM, Lo J, Devine A. Utilising a multi‐item questionnaire to assess household food security in Australia. Health Promotion Journal of Australia [Internet]. 2019 [cited 2019 Dec 31];30(1):9-17.	3
Dreas JA, Hassel H. What accounts for good practice? Assessment of obesity prevention projects for kindergarten children in Germany. Journal of Public Health [Internet]. 2010 [cited 2019 Dec 31];18(2):145-152.	3
Erickson GS, Barken M, Barken D. Caroline Elementary School’s hybrid garden: a case study in social marketing. Journal of Social Marketing [Internet]. 2015 [cited 2019 Dec 31];5(4):324-337.	3
Fernandez MA, Desroches S, Marquis M, Lebel A, Turcotte M, Provencher V. Promoting meal planning through mass media: awareness of a nutrition campaign among Canadian parents. Public Health Nutrition [Internet]. 2019 [cited 2019 Dec 31];22(18):3349-3359.	3
Follmer-Reece H, Kostina-Ritchey E. Food challenge: cultivating food competence among adolescents. Food Studies: An Interdisciplinary Journal [Internet]. 2015 [cited 2019 Dec 31];5(4):1-14.	3
Gabe KT, Jaime PC. Development and testing of a scale to evaluate diet according to the recommendations of the Dietary Guidelines for the Brazilian Population. Public Health Nutrition [Internet]. 2019 [cited 2019 Dec 31];22(5):785-796.	3
Hardcastle SJ, Blake N. Influences underlying family food choices in mothers from an economically disadvantaged community. Eating Behaviors [Internet]. 2016 [cited 2019 Dec 31];20:1-8.	3
Janssen HG, Davies IG, Richardson LD, Stevenson L. Determinants of takeaway and fast food consumption: a narrative review. Nutrition Research Reviews [Internet]. 2018 [cited 2019 Dec 31];31(1):16-34.	3
Kennedy LG, Kichler EJ, Seabrook JA, Matthews JI, Dworatzek PD. Validity and reliability of a food skills questionnaire. Journal of Nutrition Education Behavior [Internet]. 2019 [cited 2020 Jun 02];51(7):857-864.	3
Ligorio MB, Barzanò G. “Food for thought”: blogging about food as dialogical strategy for self-disclosure and otherness. Learning, Culture and Social Interaction [Internet]. 2018 [cited 2019 Dec 31];18:124-132.	3
Marques A, Naia A, Branquinho C, de Matos MG. Adolescents' eating behaviors and its relationship with family meals, body mass index and body weight perception. Nutricion Hospitalaria, [Internet]. 2018 [cited 2020 Jun 02];35(3):550-556.	3
Moffat T, Thrasher D. School meal programs and their potential to operate as school-based obesity prevention and nutrition interventions: case studies from France and Japan. Critical Public Health [Internet]. 2016 [cited 2019 Dec 31];26(2):133-146.	3
Mount P, Hazen S, Holmes S, Fraser E, Winson A, Knezevic I, Nelson E, Ohberg L, Andrée P, Landman K. Barriers to the local food movement: Ontario's community food projects and the capacity for convergence. Local Environment [Internet]. 2013 [cited 2019 Dec 31];18(5):592-605.	3
Nanayakkara J, Burton M, Margerison C, Worsley A. Parents’ and young adults’ perceptions of secondary school food education in Australia. British Food Journal [Internet]. 2018 [cited 2019 Dec 31];120(5):1151-1166.	3
Nga VT, Dung VNT, Chu DT, Tien NLB, Van Thanh V, Ngoc VTN, Hoan LN, Phuong NT, Pham VH, Tao Y, Linh NP, Show PL, Do DL. School education and childhood obesity: a systemic review. Diabetes and Metabolic Syndrome: Clinical Research and Reviews [Internet]. 2019 [cited 2019 Dec 31];13(4):2495-2501.	3
Nikolaou CK, Robinson TN, Sim KA, Lean ME. Turning the tables on obesity: young people, IT and social movements. Nature Reviews Endocrinology [Internet]. 2019 [cited 2019 Dec 31];16:117-122.	3
Norton P, Cavallaro R. Utilising language to enhance the sensory appreciation of food by Year 9 food specialisation students. Literacy Learning: The Middle Years [Internet]. 2018 [cited 2019 Dec 31];26(1):15-22.	3
Onyene V, Bakare T. Women in post harvest management of food production in Nigeria. Journal of Stored Products and Postharvest Research [Internet]. 2011 [cited 2019 Dec 31];2(16):292-300.	3
Peeters A, Blake MR. Socioeconomic inequalities in diet quality: from identifying the problem to implementing solutions. Current Nutrition Reports, [Internet]. 2016 [cited 2019 Dec 31];5(3):150-159.	3
Rathi N, Riddell L, Worsley A. Food and nutrition education in private Indian secondary schools. Health Education [Internet]. 2017 [cited 2019 Dec 31];117(2):193-206.	3
Rathi N, Riddell L, Worsley A. Food consumption patterns of adolescents aged 14-16 years in Kolkata, India. Nutrition Journal [Internet]. 2017 [cited 2020 Jun 02];16(50):1-12.	3
Rodrigues R, de Andrade SM, González AD, Birolim MM, Mesas AE. Cross-cultural adaptation and validation of the Newest Vital Sign (NVS) health literacy instrument in general population and highly educated samples of Brazilian adults. Public Health Nutrition [Internet]. 2017 [cited 2019 Dec 31];20(11):1907-1913.	3
Slater J, Mudryj AN. Nurturing future generations: household food practices of Canadian children and family meal participation. Canadian Journal of Dietetic Practice and Research [Internet]. 2016 [cited 2019 Dec 31];77(3):113-118.	3
Snyder S. Ethnographies of taste: cooking, cuisine, and cultural literacy. Journal of Agricultural and Environmental Ethics [Internet]. 2009 [cited 2019 Dec 31];22(3):273-283.	3
Sudha R, Umalakshmi P. Consumption pattern of unhealthy food items among adolescents- a survey. International Journal of Nursing Education [Internet]. 2019 [cited 2019 Dec 31];11(2):97-101.	3
Swan E, Bouwman L, Aarts N, Rosen L, Hiddink GJ, Koelen M. Food stories: unraveling the mechanisms underlying healthful eating. Appetite [Internet]. 2018 [cited 2019 Dec 31];120:456-463.	3
Urrutia I, Dias GM, Clapp J. Material and visceral engagements with household food waste: towards opportunities for policy interventions. Resources, Conservation and Recycling [Internet]. 2019 [cited 2019 Dec 31];150:1-8.	3
Wallace R, Mills B. A study of the food environment at Australian family day care. Nutrients [Internet]. 2019 [cited 2019 Dec 31];11(10):2395-2407.	3
Weiler AM, Hergesheimer C, Brisbois B, Wittman H, Yassi A, Spiegel JM. Food sovereignty, food security and health equity: a meta-narrative mapping exercise. Health Policy Planning [Internet]. 2014 [cited 2019 Dec 31];30(8):1078-1092.	3
Beer-Borst S, Luta X, Hayoz S, Sommerhalder K, Krause CG, Eisenblatter J, Jent S, Siegenthaler S, Aubert R, Haldimann M, Strazzullo P. Study design and baseline characteristics of a combined educational and environmental intervention trial to lower sodium intake in Swiss employees. BMC Public Health [Internet]. 2018 [cited 2019 Dec 31];18(1):421.	4
Bortolin N, Priestly J, Sangster J. Food provision among food relief agencies in rural Australia, and perceived barriers and enablers to provide healthy food. The Australian journal of rural health [Internet]. 2018 [cited 2019 Dec 31];26(2):86-92.	4
Butcher LM, Ryan MM, O’Sullivan TA, Lo J, Devine A. Food-insecure household’s self-reported perceptions of food labels, product attributes and consumption behaviours. Nutrients [Internet]. 2019 [cited 2019 Dec 31];11(4).	4
Carlsson L, Callaghan E, Broman G. How can dietitians leverage change for sustainable food systems in Canada? Canadian Journal of Dietetic Practice and Research [Internet]. 2019 [cited 2019 Dec 31];80(4):164-171.	4
Carney MA. Eating and feeding at the margins of the state: barriers to health care for undocumented migrant women and the “clinical” aspects of food assistance. Medical Anthropology Quarterly [Internet]. 2015 [cited 2019 Dec 31];29(2):196-215.	4
Chatelan A, Castetbon K, Pasquier J, Allemann C, Zuber A, Camenzind-Frey E, Zuberbuehler CA, Bochud M. Association between breakfast composition and abdominal obesity in the Swiss adult population eating breakfast regularly. International Journal of Behavioral Nutrition and Physical Activity [Internet]. 2018 [cited 2019 Dec 31];15:115-126.	4
de Freitas Coca EL, Barbosa Júnior RC. Approximating food producers and consumers in Metro Vancouver, Canada. Dimensión Empresarial [Internet]. 2016 [cited 2019 Dec 31];14(1):11-26.	4
Doustmohammadian A, Omidvar N, Keshavarz N, Mohammadi HE-Z, Amini M, Abdollahi M, Amirhamidi Z, Haidari H. Low Food and Nutrition Literacy (FNLIT): A barrier to dietary diversity and nutrient adequacy in school age children. BMC Research Notes [Internet]. 2019 [cited 2019 Dec 31];13(286).	4
Doustmohammadian A, Omidvar N, Keshavarz-Mohammadi N, Abdollahi M, Amini M, Eini-Zinab H. Developing and validating a scale to measure Food and Nutrition Literacy (FNLIT) in elementary school children in Iran. PLoS ONE [Internet]. 2017 [cited 2019 Dec 31];12(6).	4
Elliott C. “Grab gatorade!”: food marketing, regulation and the young consumer. European Journal of Marketing [Internet]. 2018 [cited 2019 Dec 13];52(12):2520-2531.	4
iegner A, Sowerwine J, Acey C. Does urban agriculture improve food security? Examining the nexus of food access and distribution of urban produced foods in the United States: a systematic review. Sustainability [Internet]. 2018 [cited 2020 Jun 02];10(9):2988-3015.	4
Jamieson JA, Gougeon L. Gluten-free foods in rural maritime provinces: limited availability, high price, and low iron content. Canadian Journal of Dietetic Practice and Research [Internet]. 2017 [cited 2019 Dec 31];78(4):192-196.	4
KC KB, Fraser E, Dias G, Zundel T, Pascoal S. Pathways leading to a more sustainable and healthy global food system. Solutions Journal [Internet]. 2016 [cited 2019 Dec 31];7(5):10-12.	4
Keleş Ertürk C, Önay Derin D. Nutrition literacy at mothers who has children between the ages of 3-6. Social Sciences Studies Journal [Internet]. 2019 [cited 2019 Dec 31];5(37):3068-3075.	4
Levkoe CZ, Blay-Palmer A. Food counts: food systems report cards, food sovereignty and the politics of indicators. Canadian Food Studies [Internet]. 2018 [cited 2019 Dec 31];5(3):49-75.	4
Mair H, Sumner J. Critical encounters: introduction to special issue on leisure and food. Leisure [Internet]. 2013 [cited 2019 Dec 31];37(4):311-320.	4
Mohammadian Mosammam H, Sarrafi M, Tavakoli Nia J, Mosammam AM. Measuring food deserts via GIS-based multicriteria decision making: the case of Tehran. Professional Geographer [Internet]. 2017 [cited 2019 Dec 31];69(3):455-471.	4
Naylor L. Hired gardens and the question of transgression: lawns, food gardens and the business of 'alternative' food practice. Cultural Geographies [Internet]. 2012 [cited 2019 Dec 31];19(4):483-504.	4
Parrish A-M, Worsley A, Yeatman H, Sadegholvad S. What food knowledge ensures school leavers are capable of healthy food practice? British Journal of School Nursing [Internet]. 2016 [cited 2020 Jun 02];11(8):384-390.	4
Pendergast D. An appetite for home economics literacy: convergence, megatrends and big ideas. Journal of Asian Regional Association for Home Economics [Internet]. 2013 [cited 2019 Dec 31];20(2):57-65.	4
Perez-Cueto FJA. An umbrella review of systematic reviews on food choice and nutrition published between 2017 and-2019. Nutrients [Internet]. 2019 [cited 2019 Dec 31];11(10):2398-2415.	4
Rathi N, Riddell L, Worsley A. Secondary school students' views of food and nutrition education in Kolkata, India. Health Education [Internet]. 2017 [cited 2019 Dec 31];117(3):310-322.	4
Reis K, Ferreira J-A. Community and school gardens as spaces for learning social resilience. Canadian Journal of Environmental Education [Internet]. 2015 [cited 2019 Dec 31];20:63-77.	4
Sadegholvad S, Yeatman H, Parrish AM, Worsley A. What should be taught in secondary schools’ nutrition and food systems education? Views from prominent food-related professionals in Australia. Nutrients [Internet]. 2017 [cited 2019 Dec 31];9(11):1207-1221.	4
Scott L. Food Choice Behaviour: Why Clients Are Unable to Easily Change Their Eating Habits. Journal of the Australian Traditional-Medicine Society [Internet]. 2017 [cited 2019 Dec 31];23(3):136-139.	4
Siegner AB, Acey C, Sowerwine J. Producing urban agroecology in the East Bay: from soil health to community empowerment. Agroecology Sustainable Food Systems [Internet]. 2019 [cited 2019 Dec 31];44(5):566-593.	4
Wolfson JA, Bostic S, Lahne J, Morgan C, Henley SC, Harvey J, Trubek A. A comprehensive approach to understanding cooking behavior: implications for research and practice. British Food Journal [Internet]. 2017 [cited 2019 Dec 31];119(5):1147-1158.	4
Bay JL. Research justice as reciprocity: homegrown research methodologies. Community Literacy Journal [Internet]. 2019 [cited 2019 Dec 31];14(1):7-25.	5
Fernandez MA, Marquis M, Desroches S, Turcotte M, Provencher V. Full-time employment, diet quality, and food skills of Canadian parents. Canadian Journal of Dietetic Practice and Research [Internet]. 2019 [cited 2019 Dec 31];80(2):63-71.	5
Frerichs L, Intolubbe-Chmil L, Brittin J, Teitelbaum K, Trowbridge M, Huang TT. Children's discourse of liked, healthy, and unhealthy foods. Journal of the Academy of Nutrition and Dietetics [Internet]. 2016 [cited 2019 Dec 31];116(8):1323-1331.	5
Henryks J, Brimblecombe J. Mapping point-of-purchase influencers of food choice in Australian remote Indigenous communities: a review of the literature. SAGE Open [Internet]. 2016 [cited 2019 Dec 31];6(1).	5
Kim SY, Kim S. Recent surge of ready meals in South Korea: can they be healthy alternatives? Public Health Nutrition [Internet]. 2019 [cited 2019 Dec 31];23(4):711-720.	5
Krause C, Sommerhalder K, Beer-Borst S. Nutrition-specific health literacy: development and testing of a multi-dimensional questionnaire. Ernahrungs-Umschau [Internet]. 2016 [cited 2020 Jun 02];63(11):214-220.	5
McNamara MJ, Cumming SJ, Pulis J. Negotiating bottom-up participation in the complex game of philanthropy: insights from the community ideas factory. Canadian Journal of Nonprofit and Social Economy Research [Internet]. 2018 [cited 2020 Jun 02];9(2):41-61.	5
Rathi N, Riddell L, Worsley A. Parents’ and teachers’ critique of nutrition education in Indian secondary schools. Health Education [Internet]. 2019 [cited 2019 Dec 31];119(2):150-164.	5
Santana C, Kuznetsov S, Schmeckpeper S, Curry LJ, Long E, Davis L, Koerner H, McQuarrie KB. Mindful persistence: literacies for taking up and sustaining fermented-food projects. Community Literacy Journal [Internet]. 2015 [cited 2019 Dec 31];10(1):40-58.	5
Wingert JR, Wasileski SA, Peterson K, Mathews LG, Lanou AJ, Clarke D. The impact of integrated student experiences on learning. Journal of the Scholarship of Teaching Learning [Internet]. 2014 [cited 2019 Dec 31];14(1):42-58.	5
Amin SA, Panzarella C, Lehnerd M, Cash SB, Economos CD, Sacheck JM. Identifying food literacy educational opportunities for youth. Health Education & Behavior [Internet]. 2018 [cited 2019 Dec 31];45(6):918-925.	6
Boddy G, Booth A, Worsley A. What does healthy eating mean? Australian teachers’ perceptions of healthy eating in secondary school curricula. Health Education [Internet]. 2019 [cited 2019 Dec 31];119(4):277-290.	6
Cabello-Garrido A, España-Ramos E, Blanco-López Á. Developing a human nutrition learning progression. International Journal of Science and Mathematics Education [Internet]. 2018 [cited 2019 Dec 31];16(7):1269-1289.	6
De Souza Silveira R, Kratzenstein S, Hain G, Mayer F, Carlsohn A. General nutrition knowledge questionnaire – modified and validated for use in German adolescent athletes. German Journal of Sports Medicine [Internet]. 2015 [cited 2019 Dec 31];66(9):248-252.	6
Doustmohammadian A, Keshavarz Mohammadi N, Omidvar N, Amini M, Abdollahi M, Eini-Zinab H, Amirhamidi Z, Esfandiari S, Nutbeam D. Food and Nutrition Literacy (FNLIT) and its predictors in primary schoolchildren in Iran. Health Promotion International [Internet]. 2019 [cited 2019 Dec 31];34(5).	6
Fordyce-Voorham S. An evaluation tool for measuring food skills acquisition. British Food Journal [Internet]. 2017 [cited 2019 Dec 31];119(5):1028-1044.	6
McCloat A, Caraher M. An international review of second-level food education curriculum policy. Cambridge Journal of Education [Internet]. 2019 [cited 2019 Dec 31];50(3):303-324.	6
Rojas A, Black J, Orrego E, Chapman G, Valley W. Insights from the Think&EatGreen@ School Project: how a community-based action research project contributed to healthy and sustainable school food systems in Vancouver. Canadian Food Studies [Internet]. 2017 [cited 2019 Dec 31];4(2):25-46.	6
Santaló MI, Gibbons S, Naylor PJ. Using food models to enhance sugar literacy among older adolescents: evaluation of a brief experiential nutrition education intervention. Nutrients [Internet]. 2019 [cited 2020 Jun 06];11(8):1763-1778.	6
van der Werf P, Seabrook JA, Gilliland JA. Food for naught: using the theory of planned behaviour to better understand household food wasting behaviour. The Canadian Geographer [Internet]. 2019 [cited 2019 Dec 31];63(3):478-493.	6
Blanchet R, Nana CP, Sanou D, Batal M, Giroux I. Dietary acculturation among black immigrant families living in Ottawa-a qualitative study. Ecology of food and nutrition [Internet]. 2018 [cited 2019 Dec 31];57(3):223-245.	7
Deaconu A, Mercille G, Batal M. The agroecological farmer’s pathways from agriculture to nutrition: a practice-based case from Ecuador’s Highlands. Ecology of food and nutrition [Internet]. 2019 [cited 2019 Dec 31];58(2):142-165.	7
Page-Reeves J, Scott AA, Moffett M, Apodaca V, Apodaca V. "Is always that sense of wanting … never really being satisfied": women's quotidian struggles with food insecurity in a Hispanic community in New Mexico. Journal of Hunger & Environmental Nutrition, [Internet]. 2014 [cited 2019 Dec 31];9(2):183-209.	7
Rush EC, Yan MR. Evolution not revolution: nutrition and obesity. Nutrients [Internet]. 2017 [cited 2019 Dec 31];9(5):519-527.	7
Saarijärvi H, Kuusela H, Kannan PK, Kulkarni G, Rintamäki T. Unlocking the transformative potential of customer data in retailing. International Review of Retail, Distribution and Consumer Research [Internet]. 2016 [cited 2020 Jun 02];26(3):225-241.	7
Uhlmann K, Lin BB, Ross H. Who cares? The importance of emotional connections with nature to ensure food security and wellbeing in cities. Sustainability [Internet]. 2018 [cited 2019 Dec 31];10(6):1844-1860.	7
Wingert JR, Wasileski SA, Peterson K, Mathews LG, Lanou AJ, Clarke D. Enhancing integrative experiences: evidence of student perceptions of learning gains from cross-course interactions. Journal of the Scholarship of Teaching Learning [Internet]. 2011 [cited 2019 Dec 31];11(3):34-57.	7
Begley A, Gallegos D, Vidgen H. Effectiveness of Australian cooking skill interventions. British Food Journal [Internet]. 2017 [cited 2019 Dec 31];119(5):973-991.	8
Farr-Wharton G, Foth M, Choi JHJ. Identifying factors that promote consumer behaviours causing expired domestic food waste. Journal of Consumer Behaviour [Internet]. 2014 [cited 2019 Dec 31];13(6):393-402.	8
Garcia AL, Reardon R, McDonald M, Vargas-Garcia EJ. Community interventions to improve cooking skills and their effects on confidence and eating behaviour. Current nutrition reports [Internet]. 2016 [cited 2019 Dec 31];5(4):315-322.	8
Gilliland J, Sadler R, Clark A, O’Connor C, Milczarek M, Doherty S, O'Connor C. Using a smartphone application to promote healthy dietary behaviours and local food consumption. BioMed Research International, [Internet]. 2015 [cited 2019 Dec 31];2015:1-11.	8
Hernandez K, Engler-Stringer R, Kirk S, Wittman H, McNicholl S. The case for a Canadian national school food program. Canadian Food Studies [Internet]. 2018 [cited 2019 Dec 31];5(3):208-229.	8
Kleve S, Booth S, Davidson ZE, Palermo C. Walking the food security tightrope—exploring the experiences of low-to-middle income melbourne households. International Journal of Environmental Research and Public Health [Internet]. 2018 [cited 2019 Dec 31];15(10):2206-2225.	8
Kolasa KM, Peery A, Harris NG, Shovelin K. Food literacy partners program: a strategy to increase community food literacy. Topics in Clinical Nutrition [Internet]. 2001 [cited 2019 Dec 31];16(4):1-10.	8
Lai-Yeung TWL. Hong Kong parents' perceptions of the transference of food preparation skills. International Journal of Consumer Studies [Internet]. 2015 [cited 2020 Jun 02];39(2):117-124.	8
Macdiarmid JI, Loe J, Douglas F, Ludbrook A, Comerford C, McNeill G. Developing a timeline for evaluating public health nutrition policy interventions. What are the outcomes and when should we expect to see them? Public Health Nutrition [Internet]. 2011 [cited 2019 Dec 31];14(4):729-739.	8
Palumbo R, Vezzosi S, Picciolli P, Landini A, Annarumma C, Manna R. Fostering organizational change through co-production. Insights from an Italian experience. International Review on Public and Nonprofit Marketing [Internet]. 2018 [cited 2019 Dec 31];15(3):371-391.	8
Roblin L, Truscott R, Boddy MR. The development of a provincial food and nutrition strategy through cross-sector collaboration. Canadian Journal of Dietetic Practice and Research [Internet]. 2018 [cited 2019 Dec 31];79(1):28-31.	8
Takeda W, Banwell C, Dixon J. Advancing food sovereignty or nostalgia: the construction of Japanese diets in the national Shokuiku policy. Anthropological Forum [Internet]. 2016 [cited 2019 Dec 31];26(3):276-288.	8
Voola AP, Voola R, Wyllie J, Carlson J, Sridharan S. Families and food: exploring food well-being in poverty. European Journal of Marketing [Internet]. 2018 [cited 2020 Jun 02];52(12):2423-2448.	8
Wickham CA, Carbone ET. What's technology cooking up? A systematic review of the use of technology in adolescent food literacy programs. Appetite [Internet]. 2018 [cited 2019 Dec 31];125:333-344.	8
Bohm I, Lindblom C, Abacka G, Bengs C, Hornell A. "He just has to like ham" - The centrality of meat in home and consumer studies. Appetite [Internet]. 2015 [cited 2019 Dec 31];95:101-112.	9
Dyg PM, Mikkelsen BE. Cooperation models, motivation and objectives behind farm-school collaboration: case insights from Denmark. International Journal of Sociology of Agriculture and Food [Internet]. 2016 [cited 2019 Dec 31];23(1):41.	9
Jung T, Huang J, Eagan L, Oldenburg D. Influence of school-based nutrition education program on healthy eating literacy and healthy food choice among primary school children. International Journal of Health Promotion Education [Internet]. 2019 [cited 2019 Dec 31];57(2):67-81.	9
Pendergast D, Garvis S, Kanasa H. The value of home economics to address the obesity challenge: an evaluation of comments in an online forum. International Journal of Home Economics [Internet]. 2013 [cited 2019 Dec 31];6(2):272-285.	9
Rose N, Lourival I. Hegemony, counter-hegemony and food systems literacy: transforming the global industrial food system. Australian Journal of Environmental Education [Internet]. 2019 [cited 2019 Dec 31];35(2):110-122.	9
Slater J. Is cooking dead? The state of home economics food and nutrition education in a Canadian province. International Journal of Consumer Studies [Internet]. 2013 [cited 2019 Dec 31];37(6):617-624.	9
Valley W, Wittman H. Beyond feeding the city: the multifunctionality of urban farming in Vancouver, BC. City, Culture and Society [Internet]. 2019 [cited 2019 Dec 31];16:36-44.	9
Bellotti B. Food literacy: reconnecting the city with the country. Agricultural Science [Internet]. 2010 [cited 2019 Dec 31];22(3):29-34.	10
van der Werf P, Seabrook JA, Gilliland JA. “Reduce food waste, save money”: testing a novel intervention to reduce household food waste. Environment Behavior [Internet]. 2019 [cited 2019 Dec 31]:1-33.	10
Bublitz MG, Peracchio LA, Andreasen AR, Kees J, Kidwell B, Miller EG, Motley CM, Peter PC, Rajagopal P, Scott ML, Vallen B. The quest for eating right: advancing food well-being. Journal of Research for Consumers [Internet]. 2011 [cited 2019 Dec 31];(19):1-12.	10
Godrich SL, Davies CR, Darby J, Devine A. Which ecological determinants influence Australian children's fruit and vegetable consumption? Health Promotion International [Internet]. 2018 [cited 2019 Dec 31];33(2):229-238.	10
LeRouge C, Durneva P, Sangameswaran S, Gloster AM. Design guidelines for a technology-enabled nutrition education program to support overweight and obese adolescents: qualitative user-centered design study. Journal of Medical Internet Research [Internet]. 2019 [cited 2019 Dec 31];21(7):e14430-e14446.	10
Nowak AJ, Kolouch G, Schneyer L, Roberts KH. Building food literacy and positive relationships with healthy food in children through school gardens. Childhood Obesity [Internet]. 2012 [cited 2019 Dec 31];8(4):392-395.	10
Parkinson J, Dubelaar C, Carins J, Holden S, Newton F, Pescud M. Approaching the wicked problem of obesity: an introduction to the food system compass. Journal of Social Marketing [Internet]. 2017 [cited 2019 Dec 31];7(4):387-404.	10
Bancerz M. New CSR in the food system: Industry and non-traditional corporate food interests. Canadian Food Studies [Internet]. 2016 [cited 2019 Dec 31];3(2):127-144.	11
Diplock KJ, Jones-Bitton A, Leatherdale ST, Rebellato S, Dubin JA, Majowicz SE. Over-confident and under-competent: exploring the importance of food safety education specific to high school students. Environmental Health Review [Internet]. 2017 [cited 2019 Dec 31];60(3):65-72.	11
Godrich SL, Davies CR, Darby J, Devine A. Strategies to address the complex challenge of improving regional and remote children's fruit and vegetable consumption. Nutrients [Internet]. 2018 [cited 2020 Jun 02];10(11):1603-1616.	11
Thomas HM, Irwin JD. Cook It Up! A community-based cooking program for at-risk youth: overview of a food literacy intervention. BMC Research Notes [Internet]. 2011 [cited 2019 Dec 31];4:495-502.	11
Godrich SL, Davies CR, Darby J, Devine A. What are the determinants of food security among regional and remote Western Australian children? Australian New Zealand Journal of Public Health [Internet]. 2017 [cited 2019 Dec 31];41(2):172-177.	12
Barbour LR, Ho MYL, Davidson ZE, Palermo CE. Challenges and opportunities for measuring the impact of a nutrition programme amongst young people at risk of food insecurity: a pilot study. Nutrition Bulletin [Internet]. 2016 [cited 2019 Dec 31];41(2):122-129.	13
McGowan L, Caraher M, Raats M, Lavelle F, Hollywood L, McDowell D, Spence M, McCloat A, Mooney E, Dean M. Domestic cooking and food skills: a review. Critical Reviews in Food Science and Nutrition, [Internet]. 2017 [cited 2020 Jun 02];57(11):2412-2431.	13
Sambell R, Devine A, Lo J. Does the food group provision in early years' education and care settings in metropolitan Perth, Western Australia, meet national dietary requirements; and how can home economics support this? Journal of the Home Economics Institute of Australia [Internet]. 2014 [cited 2019 Dec 31];21(2):20-27.	13
Anderson H, Falkenberg T. The role and status of food and nutrition literacy in Canadian school curricula. Alberta Journal of Educational Research [Internet]. 2016 [cited 2019 Dec 31];62(1):87-109.	14
Butcher L, Ryan M, O’Sullivan T, Lo J, Devine A. What drives food insecurity in Western Australia? How the perceptions of people at risk differ to those of stakeholders. Nutrients [Internet]. 2018 [cited 2019 Dec 31];10(8):1059-1074.	14
Luta X, Hayoz S, Grea Krause C, Sommerhalder K, Roos E, Strazzullo P, Beer-Borst S. The relationship of health/food literacy and salt awareness to daily sodium and potassium intake among a workplace population in Switzerland. Nutrition, Metabolism & Cardiovascular Diseases [Internet]. 2018 [cited 2019 Dec 31];28(3):270-277.	14
Ruge D, Mikkelsen BE. Local public food strategies as a social innovation: early insights from the LOMA-Nymarkskolen case study. Acta Agriculturae Scandinavica Section B: Soil and Plant Science [Internet]. 2013 [cited 2019 Dec 31];63(1):56-65.	14
Wickham CA, Carbone ET, Bigelow C. FuelUp&Go! A technology-driven food literacy program to change adolescents' knowledge, attitudes, and behaviors toward fruits, vegetables, sugar-sweetened beverages, and physical activity. Journal of Family Consumer Sciences [Internet]. 2019 [cited 2019 Dec 31];111(3):45-54.	14
Wrenn CL. College student literacy of food animal slaughter in the United States. International Journal of Sociology of Agriculture and Food [Internet]. 2018 [cited 2019 Dec 31];24(2):215-228.	14
Boslooper-Meulenbelt K, Patijn O, Battjes-Fries MCE, Haisma H, Pot GK, Navis GJ. Barriers and facilitators of fruit and vegetable consumption in renal transplant recipients, family members and healthcare professionals - a focus group study. Nutrients [Internet]. 2019 [cited 2019 Dec 31];11(10).	15
House V. Re-framing the argument: critical service-learning and community-centered food literacy. Community Literacy Journal [Internet]. 2014 [cited 2019 Dec 31];8(2):1-16.	15
Nomura A. The shift of food value through food banks: a case study in Kyoto, Japan. Evolutionary Institutional Economics Review [Internet]. 2019 [cited 2019 Dec 31];17:243-264.	15
Boucher BA, Manafo E, Boddy MR, Roblin L, Truscott R. The Ontario food and nutrition strategy: identifying indicators of food access and food literacy for early monitoring of the food environment. Health Promotion and Chronic Disease Prevention in Canada [Internet]. 2017 [cited 2020 Dec 31];37(9):313-319.	16
Ruiz LD, Zuelch ML, Dimitratos SM, Scherr RE. Adolescent obesity: diet quality, psychosocial health, and cardiometabolic risk factors. Nutrients [Internet]. 2019 [cited 2019 Dec 31];12(1):43-65.	16
Velardo S. The nuances of health literacy, nutrition literacy, and food literacy. Journal of Nutrition Education and Behavior [Internet]. 2015 [cited 2019 Dec 31];47(4):e385-e389.	16
Wallace R, Lo J, Devine A. Tailored nutrition education in the elderly can lead to sustained dietary behaviour change. Journal of Nutrition, Health and Aging [Internet]. 2016 [cited 2019 Dec 31];20(1):8-15.	16
Bowley CI. The dog at my homework: an examination of food and nutrition literacy in Newfoundland and Labrador with policy recommendations. Mapping Politics [Internet]. 2017 [cited 2019 Dec 31];8(2):63-73.	17
Butcher LM, Chester MR, Aberle LM, Bobongie VJA, Davies C, Godrich SL, Milligan RAK, Tartaglia J, Thorne LM, Begley A. Foodbank of Western Australia’s healthy food for all. British Food Journal [Internet]. 2014 [cited 2019 Dec 31];116(9):1490-1505.	17
Thomas HC, Irwin JD. Using photovoice with at-risk youth: in a community-based cooking program. Canadian Journal of Dietetic Practice and Research [Internet]. 2013 [cited 2019 Dec 31];74(1):14-20.	17
Kimura AH. Food education as food literacy: privatized and gendered food knowledge in contemporary Japan. Agriculture and Human Values [Internet]. 2011 [cited 2020 Jun 02];28(4):465-482.	18
Markow K, Coveney J, Booth S. Enhancing food literacy through school-based cooking programs - what's working and what's not? Journal of the Home Economics Institute of Australia [Internet]. 2012 [cited 2019 Dec 31];19(2):2-11.	18
Zamora MCV. Applying health and food literacy models to college students' nutrition knowledge and salt consumption. The Normal Lights [Internet]. 2019 [cited 2019 Dec 31];13(1):229-255.	18
Durmus H, Gökler ME, Havlioglu S. Reliability and validity of the Turkish version of the short food literacy questionnaire among university students. Progress in Nutrition [Internet]. 2019 [cited 2019 Dec 31];21(2):333-338.	19
Batat W, Peter PC, Vicdan H, Manna V, Ulusoy E, Ulusoy E, Hong S. Alternative food consumption (AFC): idiocentric and allocentric factors of influence among low socio-economic status (SES) consumers. Journal of Marketing Management [Internet]. 2017 [cited 2019 Dec 31];33(7-8):580-601.	20
Djang HC, Andersen B, Masters T, Vanslyke J, Beadnell B. Key ingredients for school food systems: an evaluation of the Orfalea Foundation's school food initiative. The Foundation Review [Internet]. 2016 [cited 2019 Dec 31];8(2):20-38.	20
Rowat AC, Soh M, Malan H, Jensen L, Schmidt L, Slusser W. Promoting an interdisciplinary food literacy framework to cultivate critical citizenship. Journal of American College Health [Internet]. 2019 [cited 2019 Dec 31]:1-4.	20
Tabacchi G, Battaglia G, Alesi M, Paoli A, Palma A, Bellafiore M. Food literacy predictors and associations with physical and emergent literacy in pre-schoolers: results from the Training-to-Health Project. Public Health Nutrition [Internet]. 2019 [cited 2019 Dec 31];23(2):1-10.	20
Block LG, Grier SA, Childers TL, Davis B, Ebert JEJ, Kumanyika S, Laczniak RN, Machin JE, Motley CM, Peracchio L, Pettigrew S, Scott M, Van Ginkel Bieshaar MNG. From nutrients to nurturance: A conceptual introduction to food well-being. Journal of Public Policy and Marketing [Internet]. 2011 [cited 2019 Dec 31];30(1):5-13.	21
Krause CG, Beer-Borst S, Sommerhalder K, Hayoz S, Abel T. A short food literacy questionnaire (SFLQ) for adults: findings from a Swiss validation study. Appetite [Internet]. 2018 [cited 2020 Jun 02];120:275-280.	21
Frawley JK, Underwood J. Designing mobile learning to support public food literacy: constructivist pedagogies and ICT ecologies. Transactions on Mobile Learning [Internet]. 2014 [cited 2019 Dec 31];3(10):10-15.	22
Slater J. Food literacy: a critical tool in a complex foodscape. Journal of Family and Consumer Sciences [Internet]. 2017 [cited 2019 Dec 31];109(2):14-20.	22
Bublitz MG, Hansen J, Peracchio LA, Tussler S. Hunger and food well-being: advancing research and practice. Journal of Public Policy and Marketing [Internet]. 2019 [cited 2019 Dec 31];38(2):136-153.	24
Nanayakkara J, Margerison C, Worsley A. Importance of food literacy education for senior secondary school students: food system professionals’ opinions. International Journal of Health Promotion & Education [Internet]. 2017 [cited 2020 Jun 02];55(5-6):284-295.	24
Truman E, Bischoff M, Elliott C. Which literacy for health promotion: health, food, nutrition or media? Health Promotion International [Internet]. 2019 [cited 2020 Jun 02];35(2):432-444.	24
Worsley A. From nutrients to food literacy. Journal of the Home Economics Institute of Australia [Internet]. 2015 [cited 2020 June 02];22(3):13-21.	24
Palermo C, van Herwerden L, Maugeri I, McKenzie-Lewis F, Hughes R. Evaluation of health promotion capacity gains in a state-wide rural food literacy intervention. Australian Journal of Primary Health, [Internet]. 2019 [cited 2019 Dec 31];25(3):250-255.	25
Bradford TW, Grier S. Restricted pleasure for healthy eating and food well-being. Qualitative Market Research [Internet]. 2019 [cited 2019 Dec 31];22(4):557-569.	26
Wickham CA, Carbone ET. “Just say it like it is!” Use of a community-based participatory approach to develop a technology-driven food literacy program for adolescents. International Quarterly of Community Health Education, [Internet]. 2018 [cited 2019 Dec 31];38(2):83-97.	26
Zheng Y, Bolton LE, Alba JW. Technology resistance: the case of food production processes. Journal of Public Policy and Marketing [Internet]. 2019 [cited 2019 Dec 31];38(2):246-262.	26
Batat W. New paths in researching “alternative” consumption and well-being in marketing: alternative food consumption. Marketing Theory [Internet]. 2016 [cited 2020 Dec 31];16(4):561-576.	27
Takeda W, Melby MK, Ishikawa Y. Food education for whom?: Perceptions of food education and literacy among dietitians and laypeople in urban Japan. Food Studies: An Interdisciplinary Journal [Internet]. 2017 [cited 2019 Dec 31];7(4):49-66.	27
Yuen EYN, Thomson M, Gardiner H. Measuring nutrition and food literacy in adults: a systematic review and appraisal of existing measurement tools. Health Literacy Research and Practice, [Internet]. 2018 [cited 2020 Jun 02];2(3):e134-e160.	28
Watson TD, Malan H, Glik D, Martinez SM. College students identify university support for basic needs and life skills as key ingredient in addressing food insecurity on campus. California Agriculture [Internet]. 2017 [cited 2020 Jun 02];71(3):130-138.	31
Withers D, Burns HL. Enhancing food security through experiential sustainability leadership practices: a study of the Seed to Supper program. Journal of Sustainability Education [Internet]. 2013 [cited 2020 Jun 02];5(1):1-21.	31
Lam V, Romses K, Renwick K. Exploring the relationship between school gardens, food literacy and mentalwell-being in youths using photovoice. Nutrients [Internet]. 2019 [cited 2019 Dec 31];11(6):1354-1364.	37
Nanayakkara J, Margerison C, Worsley A. Teachers' perspectives of a new food literacy curriculum in Australia. Health Education [Internet]. 2018 [cited 2019 Dec 31];118(1):48-61.	38
Vettori V, Lorini C, Milani C, Bonaccorsi G. Towards the implementation of a conceptual framework of food and nutrition literacy: providing healthy eating for the population. International Journal of Environmental Research and Public Health [Internet]. 2019 [cited 2020 Jun 02];16(24):1-23.	38
Colatruglio S, Slater J. Challenges to acquiring and utilizing food literacy: perceptions of young Canadian adults. Canadian Food Studies [Internet]. 2016 [cited 2019 Dec 31];3(1):96-118.	40
Durmuş H, Balcı E, Oral B, Sonkaya Zİ. Knowledge of food literacy and food safety among Turkish adults. Erciyes Medical Journal [Internet]. 2018 [cited 2019 Dec 31];40(2):81-86.	40
Truman E, Elliott C. Barriers to food literacy: a conceptual model to explore factors inhibiting proficiency. Journal of Nutrition Education and Behavior [Internet]. 2019 [cited 2019 Dec 31];51(1):107-111.	41
Nanayakkara J, Margerison C, Worsley A. Food professionals’ opinions of the Food Studies curriculum in Australia. British Food Journal [Internet]. 2017 [cited 2019 Dec 31];119(12):2945-2958.	43
Renwick K, Powell LJ. Focusing on the literacy in food literacy: practice, community, and food sovereignty. Journal of Family and Consumer Sciences [Internet]. 2019 [cited 2020 Jun 02];111(1):24-30.	44
Pendergast D, Dewhurst Y. Home economics and food literacy: an international investigation. International Journal of Home Economics [Internet]. 2012 [cited 2020 Jun 02];5(2):245-263.	46
Powell LJ, Wittman H. Farm to school in British Columbia: mobilizing food literacy for food sovereignty. Agriculture and Human Values [Internet]. 2018 [cited 2019 Dec 31];35(1):193-206.	46
Yamashita L, Robinson D. Making visible the people who feed us: educating for critical food literacy through multicultural texts. Journal of Agriculture, Food Systems, Community Development [Internet]. 2016 [cited 2020 Jun 02];6(2):269-281.	48
Pendergast D, Garvis S, Kanasa H. Insight from the public on home economics and formal food literacy. Family and Consumer Sciences Research Journal [Internet]. 2011 [cited 2019 Dec 31];39(4):415-430.	49
Amin SA, Lehnerd M, Cash SB, Economos CD, Sacheck JM. Development of a Tool for Food Literacy Assessment in Children (TFLAC). Journal of Nutrition Education and Behavior [Internet]. 2019 [cited 2019 Dec 31];51(3):364-369.	50
Fernandez MA, Desroches S, Marquis M, Lebel A, Turcotte M, Provencher V. Which food literacy dimensions are associated with diet quality among Canadian parents? British Food Journal [Internet]. 2019 [cited 2019 Dec 31];121(8):1670-1685.	50
Truman E, Raine K, Mrklas K, Prowse R, Hoed RCD, Watson-Jarvis K, Loewen J, Gorham M, Ricciardi C, Tyminski S, Elliott C. Promoting children's health: toward a consensus statement on food literacy. Canadian Journal of Public Health [Internet]. 2017 [cited 2019 Dec 31];108(2):e211-e213.	51
Brooks N, Begley A. Adolescent food literacy programmes: a review of the literature. Nutrition and Dietetics [Internet]. 2014 [cited 2019 Dec 31];71(3):158-171.	54
Cullen T, Hatch J, Martin W, Higgins JW, Sheppard R. Food literacy: definition and framework for action. Canadian Journal of Dietetic Practice and Research [Internet]. 2015 [cited 2019 Dec 31];76(3):140-145.	54
Vidgen HA, Gallegos D. Food literacy: time for a new term or just another buzzword? Journal of the Home Economics Institute of Australia [Internet]. 2010 [cited 2019 Dec 31];17(2):2-8.	57
Lawlis T, Sambell R, Douglas-Watson A, Belton S, Devine A. The food literacy action logic model: a tertiary education sector innovative strategy to support the charitable food sectors need for food literacy training. Nutrients [Internet]. 2019 [cited 2019 Dec 31];11(4):837-847.	61
Malan H, Watson TD, Slusser W, Glik D, Rowat AC, Prelip M. Challenges, opportunities, and motivators for developing and applying food literacy in a university setting: a qualitative study. Journal of the Academy of Nutrition and Dietetics [Internet]. 2019 [cited 2020 Jun 02];120(1):33-44.	61
Vidgen HA, Gallegos D. Defining food literacy and its components. Appetite [Internet]. 2014 [cited 2020 Jun 02];76:50-59.	63
Sumner J. Food literacy and adult education: learning to read the world by eating. The Canadian Journal for the Study of Adult Education [Internet]. 2013 [cited 2020 Jun 02];25(2):79-91.	69
Azevedo Perry E, Thomas H, Samra HR, Edmonstone S, Davidson L, Faulkner A, Petermann L, Manafo E, Kirkpatrick SI. Identifying attributes of food literacy: a scoping review. Public Health Nutrition [Internet]. 2017 [cited 2019 Dec 31];20(13):2406-2415.	70
Vaitkeviciute R, Ball LE, Harris N. The relationship between food literacy and dietary intake in adolescents: a systematic review. Public Health Nutrition [Internet]. 2015 [cited 2020 Jun 02];18(4):649-658.	71
Fordyce-Voorham S. A food literacy model for food education program design and evaluation. International Journal of Home Economics [Internet]. 2018 [cited 2019 Dec 31];11(2):2-11.	75
Slater J, Falkenberg T, Rutherford J, Colatruglio S. Food literacy competencies: a conceptual framework for youth transitioning to adulthood. International Journal of Consumer Studies [Internet]. 2018 [cited 2020 Jun 02];42(5):547-556.	75
Begley A, Paynter E, Dhaliwal SS. Evaluation tool development for food literacy programs. Nutrients [Internet]. 2018 [cited 2019 Dec 31];10(11).	81
Sumner J. Reading the world: food literacy and the potential for food system transformation. Studies in the Education of Adults [Internet]. 2015 [cited 2020 Jun 02];47(2):128-141.	82
Thomas H, Azevedo Perry E, Slack J, Samra HR, Manowiec E, Petermann L, Manafò E, Kirkpatrick SI. Complexities in conceptualizing and measuring food literacy. Journal of the Academy of Nutrition and Dietetics [Internet]. 2019 [cited 2019 Dec 31];119(4):563-573.	82
Fisher H, Erasmus AC, Viljoen A. Developing a food literacy definition for South Africa. African Journal of Hospitality, Tourism and Leisure [Internet]. 2019 [cited 2019 Dec 31];8(1):1-22.	85
Ronto R, Ball L, Pendergast D, Harris N. Adolescents' perspectives on food literacy and its impact on their dietary behaviours. Appetite [Internet]. 2016 [cited 2020 Jun 02];107:549-557.	91
Begley A, Butcher LM, Bobongie V, Dhaliwal SS. Identifying participants who would benefit the most from an adult food-literacy program. International Journal of Environmental Research and Public Health [Internet]. 2019 [cited 2019 Dec 31];16(7).	92
Begley A, Paynter E, Butcher LM, Dhaliwal SS. Examining the association between food literacy and food insecurity. Nutrients [Internet]. 2019 [cited 2019 Dec 31];11(2).	95
Ronto R, Ball L, Pendergast D, Harris N. The role of home economics teachers in enhancing adolescents' food literacy to develop healthy dietary behaviours. Journal of the Home Economics Institute of Australia [Internet]. 2016 [cited 2019 Dec 31];23(1):11-19.	96
Palumbo R. Sustainability of well-being through literacy. The effects of food literacy on sustainability of well-being. Agriculture and Agricultural Science Procedia [Internet]. 2016 [cited 2020 Jun 02];8:99-106.	98
Poelman MP, Dijkstra SC, Sponselee H, Kamphuis CBM, Battjes-Fries MCE, Gillebaart M, Seidell JC. Towards the measurement of food literacy with respect to healthy eating: the development and validation of the self perceived food literacy scale among an adult sample in the Netherlands. International Journal of Behavioral Nutrition and Physical Activity [Internet]. 2018 [cited 2020 Jun 02];15(54):1-…	100
Park D, Shin MJ, Song S. Food literacy in South Korea: operational definition and measurement issues. Clinical Nutrition Research, [Internet]. 2019 [cited 2020 Jun 02];8(2):79-90.	109
Rosas R, Pimenta F, Leal I, Schwarzer R. FOODLIT-PRO: food literacy domains, influential factors and determinants-a qualitative study. Nutrients [Internet]. 2019 [cited 2020 Jun 02];12(1):88-119.	109
Begley A, Paynter E, Butcher LM, Dhaliwal SS. Effectiveness of an adult food literacy program. Nutrients [Internet]. 2019 [cited 2019 Dec 31];11(4).	110
Truman E, Lane D, Elliott C. Defining food literacy: a scoping review. Appetite [Internet]. 2017 [cited 2020 Jun 02];116:365-371.	114
Ronto R, Ball L, Pendergast D, Harris N. Environmental factors of food literacy in Australian high schools: views of home economics teachers. International Journal of Consumer Studies [Internet]. 2017 [cited 2019 Dec 31];41(1):19-27.	121
Ronto R, Ball L, Pendergast D, Harris N. What is the status of food literacy in Australian high schools? Perceptions of home economics teachers. Appetite [Internet]. 2017 [cited 2019 Dec 31];108:326-334.	123
Wijayaratne SP, Reid M, Westberg K, Worsley A, Mavondo F. Food literacy, healthy eating barriers and household diet. European Journal of Marketing [Internet]. 2018 [cited 2020 Jun 02];52(12):2449-2477.	125
Grubb M, Vogl CR. Understanding food literacy in urban gardeners: a case study of the Twin Cities, Minnesota. Sustainability [Internet]. 2019 [cited 2020 Jun 02];11(13):3617-3632.	127
Ronto R, Ball L, Pendergast D, Harris ND. Food literacy at secondary schools in Australia. Journal of School Health [Internet]. 2016 [cited 2019 Dec 31];86(11):823-831.	128
Benn J. Food, nutrition or cooking literacy-a review of concepts and competencies regarding food education. International Journal of Home Economics [Internet]. 2014 [cited 2019 Dec 31];7(1):13-35.	130
Bailey CJ, Drummond MJ, Ward PR. Food literacy programmes in secondary schools: a systematic literature review and narrative synthesis of quantitative and qualitative evidence. Public Health Nutrition [Internet]. 2019 [cited 2019 Dec 31];22(15):2891-2913.	131
Krause C, Sommerhalder K, Beer-Borst S, Abel T. Just a subtle difference? Findings from a systematic review on definitions of nutrition literacy and food literacy. Health Promotion International [Internet]. 2016 [cited 2019 Dec 31];33(3):378-389.	137
Palumbo R, Annarumma C, Adinolfi P, Vezzosi S, Troiano E, Catinello G, Manna R. Crafting and applying a tool to assess food literacy: findings from a pilot study. Trends in Food Science & Technology [Internet]. 2017 [cited 2020 Jun 06];67:173-182.	162
Nanayakkara J, Margerison C, Worsley A. Senior secondary school food literacy education: importance, challenges, and ways of improving. Nutrients [Internet]. 2018 [cited 2019 Dec 31];10(9):1316-1332.	163
Palumbo R, Adinolfi P, Annarumma C, Catinello G, Tonelli M, Troiano E. Unravelling the food literacy puzzle: evidence from Italy. Food Policy [Internet]. 2019 [cited 2019 Dec 31];83:104-115.	172
Amouzandeh C, Fingland D, Vidgen HA. A scoping review of the validity, reliability and conceptual alignment of food literacy measures for adults. Nutrients [Internet]. 2019 [cited 2019 Dec 31];11(4):801-820.	189

## Sheet: 3.1b Country, continent, income
Reference	Country of first author	Income Status	Continent
Onyene V, Bakare T. Women in post harvest management of food production in Nigeria. Journal of Stored Products and Postharvest Research [Internet]. 2011 [cited 2019 Dec 31];2(16):292-300.	Nigeria	LMIC	Africa
Fisher H, Erasmus AC, Viljoen A. Developing a food literacy definition for South Africa. African Journal of Hospitality, Tourism and Leisure [Internet]. 2019 [cited 2019 Dec 31];8(1):1-22.	South Africa	UMIC
Harley A. Food for thought: reflections on a counter-hegemonic food-related intervention in a South African university. Capitalism, Nature, Socialism [Internet]. 2019 [cited 2020 Jun 02];30(1):89-107.	South Africa	UMIC
Laurie SM, Faber M, Claasen N. Incorporating orange-fleshed sweet potato into the food system as a strategy for improved nutrition: the context of South Africa. Food Research International [Internet]. 2018 [cited 2019 Dec 31];104:77-85.	South Africa	UMIC
May J. Keystones affecting sub-Saharan Africa's prospects for achieving food security through balanced diets. Food Research International [Internet]. 2018 [cited 2020 Jun 02];104:4-13.	South Africa	UMIC
Chagwena D, Sithole B, Masendu R, Chikwasha V, Maponga C. Knowledge, attitudes and perceptions towards genetically modified foods in Zimbabwe. African Journal of Food, Agriculture, Nutrition Development [Internet]. 2019 [cited 2019 Dec 31];19(3):14752-14768.	Zimbabwe	LMIC
Lai-Yeung WLT. Nutrition education for adolescents: principals' views. Asia Pacific Journal of Clinical Nutrition [Internet]. 2011 [cited 2019 Dec 31];20(1):87-94.	China	HIC	Asia
Lai-Yeung TWL. Hong Kong parents' perceptions of the transference of food preparation skills. International Journal of Consumer Studies [Internet]. 2015 [cited 2020 Jun 02];39(2):117-124.	Hong Kong	HIC
Bafna H, Ajithkrishnan C, Kalantharakath T, Singh R, Kalyan P, Vathar J, Patel H. Effect of short-term consumption of amul probiotic yogurt containing Lactobacillus acidophilus La5 and Bifidobacterium lactis Bb12 on salivary streptococcus mutans count in high caries risk individuals. International Journal of Applied and Basic Medical Research [Internet]. 2018 [cited 2019 Dec 31];8(2).	India	LMIC
Dayana M, Mohan R, Dhanalekshmy T. A random study of dietary pattern and nutritional knowledge among adolescent girls in an urban Area. International Journal of Research in Pharmacy and Biosciences [Internet]. 2019 [cited 2019 Dec 31];6(6):1-7.	India	LMIC
Sudha R, Umalakshmi P. Consumption pattern of unhealthy food items among adolescents- a survey. International Journal of Nursing Education [Internet]. 2019 [cited 2019 Dec 31];11(2):97-101.	India	LMIC
Habibie IY, Brouwer I, Februhartanty J. Eating behaviour of young female workers with low socioeconomic status in Malang City, East Java: a qualitative study. Malaysian Journal of Nutrition [Internet]. 2019 [cited 2019 Dec 31];25:S75-S86.	Indonesia	UMIC
Mustikasari L, Hartati TN, Dewi RR. Design action in primary school students class v for high and medium group related food. International Journal of Learning and Teaching [Internet]. 2019 [cited 2019 Dec 31];5(4):322-326.	Indonesia	UMIC
Kekalih A, Februhartanty J, Mansyur M, Shankar A. Dietary diversity beliefs and practices among working mothers in Jakarta: a qualitative study. Malaysian Journal of Nutrition [Internet]. 2019 [cited 2019 Dec 31];25:S1-S18.	Indonesia	UMIC
Abdi F, Atarodi Z, Mirmiran P, Esteki T. Review of nutritional status in Iranian population. Focus on Sciences [Internet]. 2016 [cited 2019 Dec 31];2(3):1-4.	Iran	UMIC
Doustmohammadian A, Keshavarz Mohammadi N, Omidvar N, Amini M, Abdollahi M, Eini-Zinab H, Amirhamidi Z, Esfandiari S, Nutbeam D. Food and Nutrition Literacy (FNLIT) and its predictors in primary schoolchildren in Iran. Health Promotion International [Internet]. 2019 [cited 2019 Dec 31];34(5).	Iran	UMIC
Doustmohammadian A, Omidvar N, Keshavarz N, Mohammadi HE-Z, Amini M, Abdollahi M, Amirhamidi Z, Haidari H. Low Food and Nutrition Literacy (FNLIT): A barrier to dietary diversity and nutrient adequacy in school age children. BMC Research Notes [Internet]. 2019 [cited 2019 Dec 31];13(286).	Iran	UMIC
Doustmohammadian A, Omidvar N, Keshavarz-Mohammadi N, Abdollahi M, Amini M, Eini-Zinab H. Developing and validating a scale to measure Food and Nutrition Literacy (FNLIT) in elementary school children in Iran. PLoS ONE [Internet]. 2017 [cited 2019 Dec 31];12(6).	Iran	UMIC
Joulaei H, Keshani P, Kaveh MH. Nutrition literacy as a determinant for diet quality amongst young adolescents: a cross sectional study. Progress in Nutrition [Internet]. 2018 [cited 2020 Jun 02];20(3):455-464.	Iran	UMIC
Makiabadi E, Kaveh MH, Mahmoodi MR, Asadollahi A, Salehi M. Enhancing nutrition-related literacy, knowledge and behavior among university students: a randomized controlled trial. International Journal of Nutrition Sciences [Internet]. 2019 [cited 2019 Dec 31];4(3):122-129.	Iran	UMIC
Mohammadian Mosammam H, Sarrafi M, Tavakoli Nia J, Mosammam AM. Measuring food deserts via GIS-based multicriteria decision making: the case of Tehran. Professional Geographer [Internet]. 2017 [cited 2019 Dec 31];69(3):455-471.	Iran	UMIC
Nikolaou CK, Robinson TN, Sim KA, Lean ME. Turning the tables on obesity: young people, IT and social movements. Nature Reviews Endocrinology [Internet]. 2019 [cited 2019 Dec 31];16:117-122.	Japan	HIC
Nomura A. The shift of food value through food banks: a case study in Kyoto, Japan. Evolutionary Institutional Economics Review [Internet]. 2019 [cited 2019 Dec 31];17:243-264.	Japan	HIC
Ueda H. Impact evaluation of a school-based food education intervention on cognitive and attitudinal aspects of children’s dietary habits. Journal of Food System Research [Internet]. 2017 [cited 2019 Dec 31];24(1):2-17.	Japan	HIC
Yotova M. ‘Right’ food, ‘Responsible’ citizens: state-promoted food education and a food dilemma in Japan. Asia Pacific Viewpoint [Internet]. 2016 [cited 2019 Dec 31];57(3):326-337.	Japan	HIC
Hamadeh S. Nutrition and physical activity communication in the 21st century: challenges and opportunities. EC Nutrition [Internet]. 2017 [cited 2019 Dec 31];11(2):66-77.	Lebanon	UMIC
Chow LS, Krishnapillai G, Lee CY. Impact of Indian Muslin restaurant's hygienic atmosphere on diners' satisfaction; extending the expectation disconfirmation theory. Studia Universitatis Babes-Bolyai, Negotia [Internet]. 2019 [cited 2019 Dec 31];64(1).	Malaysia	UMIC
Chow LS, Krishnapillai G, Lee CY. Navigating dining satisfaction by understanding diner hygiene expectation and experience. International Review of Management and Marketing [Internet]. 2019 [cited 2019 Dec 31];9(3):158-165.	Malaysia	UMIC
Ibrahim MB, Ahmad NB. Review of Peri-Urban agricultural concept and its place in solving food crisis of developing countries: a community development approach. Africa Development Resources Research Institute Journal [Internet]. 2014 [cited 2019 Dec 31];5(5):1-19.	Malaysia	UMIC
Zamora MCV. Applying health and food literacy models to college students' nutrition knowledge and salt consumption. The Normal Lights [Internet]. 2019 [cited 2019 Dec 31];13(1):229-255.	Philippines	LMIC
Kim SY, Kim S. Recent surge of ready meals in South Korea: can they be healthy alternatives? Public Health Nutrition [Internet]. 2019 [cited 2019 Dec 31];23(4):711-720.	Republic of Korea	HIC
Park D, Shin MJ, Song S. Food literacy in South Korea: operational definition and measurement issues. Clinical Nutrition Research, [Internet]. 2019 [cited 2020 Jun 02];8(2):79-90.	Republic of Korea	HIC
So-young K, Ji Yu C. The changing role of convenience stores in South Korea. British Food Journal [Internet]. 2019 [cited 2019 Dec 31];121(7):1642-1654.	Republic of Korea	HIC
Ermolaeva YV. New global sustainable consumption tendencies. Multidisciplinary Social Sciences & Economics [Internet]. 2019 [cited 2019 Dec 31];10(S3):42-45.	Russia	UMIC
Rusanov AV. Dacha dwellers and gardeners: garden plots and second houses in Europe and Russia. Population Economics [Internet]. 2019 [cited 2019 Dec 31];3(1):107-124.	Russia	UMIC
Liao LL, Lai IJ, Chang LC. Nutrition literacy is associated with healthy-eating behaviour among college students in Taiwan. Health Education Journal [Internet]. 2019 [cited 2019 Dec 31];78(7):756-769.	Taiwan	HIC
Bualar T. Municipality and food security promotion for disabled people: evidence from north-eastern Thailand. Development in Practice [Internet]. 2016 [cited 2019 Dec 31];26(4):481-491.	Thailand	UMIC
Limnirankul B, Promburom P, Thongngam K. Community participation in developing and assessing household food security in the Highlands of Northern Thailand. Agriculture and Agricultural Science Procedia [Internet]. 2015 [cited 2019 Dec 31];5:52-59.	Thailand	UMIC
Takeda W, Melby MK, Ishikawa Y. Food education for whom?: Perceptions of food education and literacy among dietitians and laypeople in urban Japan. Food Studies: An Interdisciplinary Journal [Internet]. 2017 [cited 2019 Dec 31];7(4):49-66.	Thailand	UMIC
Nga VT, Dung VNT, Chu DT, Tien NLB, Van Thanh V, Ngoc VTN, Hoan LN, Phuong NT, Pham VH, Tao Y, Linh NP, Show PL, Do DL. School education and childhood obesity: a systemic review. Diabetes and Metabolic Syndrome: Clinical Research and Reviews [Internet]. 2019 [cited 2019 Dec 31];13(4):2495-2501.	Vietnam	LMIC
Grubb M, Vogl CR. Understanding food literacy in urban gardeners: a case study of the Twin Cities, Minnesota. Sustainability [Internet]. 2019 [cited 2020 Jun 02];11(13):3617-3632.	Austria	HIC	Europe
Sedlacko M, Pisano U, Berger G, Lepuschitz K. Bridging the science-policy gap: development and reception of a joint research agenda on sustainable food consumption. Sustainability: Science, Practice, & Policy [Internet]. 2013 [cited 2020 Jun 02];9(2):105-123.	Austria	HIC
Sedlacko M, Reisch L, Scholl G. Sustainable food consumption: when evidence-based policy making meets policy-minded research - introduction to the special issue. Sustainability: Science, Practice, & Policy [Internet]. 2013 [cited 2019 Dec 31];9(2):1-6.	Austria	HIC
Boedt T, Dancet E, Sharon Lie F, Peeraer K, De Neubourg D, Pelckmans S, van de Vijver A, Seghers J, Katleen Van der G, Ben Van C, Spiessens C, Matthys C. Effectiveness of a mobile preconception lifestyle programme in couples undergoing in vitro fertilisation (IVF): the protocol for the PreLiFe randomised controlled trial (PreLiFe-RCT). BMJ Open [Internet]. 2019 [cited 2019 Dec 31];9(7).	Belgium	HIC
Cooremans K, Geuens M. Same but different: using anthropomorphism in the battle against food waste. Journal of Public Policy & Marketing [Internet]. 2019 [cited 2019 Dec 31];38(2):232-245.	Belgium	HIC
De Boeck E, Jacxsens L, Goubert H, Uyttendaele M. Ensuring food safety in food donations: case study of the Belgian donation/acceptation chain. Food Research International [Internet]. 2017 [cited 2019 Dec 31];100:137-149.	Belgium	HIC
De Jans S, Van de Sompel D, Hudders L, Cauberghe V. Advertising targeting young children: an overview of 10 years of research (2006–2016). International Journal of Advertising [Internet]. 2019 [cited 2019 Dec 31];38(2):173-206.	Belgium	HIC
Prové C, Dessein J, de Krom M. Taking context into account in urban agriculture governance: case studies of Warsaw (Poland) and Ghent (Belgium). Land Use Policy [Internet]. 2016 [cited 2019 Dec 31];56:16-26.	Belgium	HIC
Sučić I, Brkljačić T, Lipovčan LK, Glavak-Tkalić R, Lučić L. Happy treat: food and drink as important parts of daily life and happiness. Gastronomica: The Journal for Food Studies [Internet]. 2019 [cited 2019 Dec 31];19(3):79-92.	Croatia	HIC
Benn J, Carlsson M. Learning through school meals? Appetite [Internet]. 2014 [cited 2019 Dec 31];78:23-31.	Denmark	HIC
Benn J. Food, nutrition or cooking literacy-a review of concepts and competencies regarding food education. International Journal of Home Economics [Internet]. 2014 [cited 2019 Dec 31];7(1):13-35.	Denmark	HIC
Dyg PM, Mikkelsen BE. Cooperation models, motivation and objectives behind farm-school collaboration: case insights from Denmark. International Journal of Sociology of Agriculture and Food [Internet]. 2016 [cited 2019 Dec 31];23(1):41.	Denmark	HIC
Grabowski D, Aagaard-Hansen J, Willaing I, Bjarne Bruun J. Principled promotion of health: implementing five guiding health promotion principles for research-based prevention and management of diabetes. Societies [Internet]. 2017 [cited 2019 Dec 31];7(2):10-25.	Denmark	HIC
Mikkelsen BE, Bloch P, Reinbach HC, Buch-Andersen T, Lise Lawaetz W, Toft U, Glümer C, Bjarne Bruun J, Aagaard-Hansen J. Project SoL — a community-based, multi-component health promotion intervention to improve healthy eating and physical activity practices among Danish families with young children part 2: evaluation. International Journal of Environmental Research and Public Health [Internet]. 2…	Denmark	HIC
Mikkelsen MV, Mikkelsen BE. Parental perception of lunch schemes in Danish kindergartens: a cross-sectional survey. Journal of Foodservice Business Research [Internet]. 2017 [cited 2019 Dec 31];20(5):512-524.	Denmark	HIC
Perez-Cueto FJA. An umbrella review of systematic reviews on food choice and nutrition published between 2017 and-2019. Nutrients [Internet]. 2019 [cited 2019 Dec 31];11(10):2398-2415.	Denmark	HIC
Reisch L, Eberle U, Lorek S. Sustainable food consumption: an overview of contemporary issues and policies. Sustainability: Science, Practice & Policy [Internet]. 2013 [cited 2019 Dec 31];9(2):7-25.	Denmark	HIC
Ruge D, Mikkelsen BE. Local public food strategies as a social innovation: early insights from the LOMA-Nymarkskolen case study. Acta Agriculturae Scandinavica Section B: Soil and Plant Science [Internet]. 2013 [cited 2019 Dec 31];63(1):56-65.	Denmark	HIC
Simovska V, Prøsch ÅK. Global social issues in the curriculum: perspectives of school principals. Journal of Curriculum Studies [Internet]. 2016 [cited 2019 Dec 31];48(5):630-649.	Denmark	HIC
Janhonen K, Torkkeli K, Mäkelä J. Informal learning and food sense in home cooking. Appetite [Internet]. 2018 [cited 2019 Dec 31];130:190-198.	Finland	HIC
Kontukoski M, Luomala H, Mesz B, Sigman M, Trevisan M, Rotola-Pukkila M, Hopia AI. Sweet and sour: music and taste associations. Nutrition and Food Science [Internet]. 2015 [cited 2019 Dec 31];45(3):357-376.	Finland	HIC
Närvänen E, Saarijärvi H, Simanainen O. Understanding consumers' online conversation practices in the context of convenience food. International Journal of Consumer Studies [Internet]. 2013 [cited 2019 Dec 31];37(5):569-576.	Finland	HIC
Saarijärvi H, Kuusela H, Kannan PK, Kulkarni G, Rintamäki T. Unlocking the transformative potential of customer data in retailing. International Review of Retail, Distribution and Consumer Research [Internet]. 2016 [cited 2020 Jun 02];26(3):225-241.	Finland	HIC
Sandell M, Mikkelsen BE, Lyytikäinen A, Ojansivu P, Hoppu U, Hillgrén A, Lagström H. Future for food education of children. Futures [Internet]. 2016 [cited 2019 Dec 31];83:15-23.	Finland	HIC
Tuhkala A, Wagner M-L, Iversen OS, Kärkkäinen T. Technology comprehension — combining computing, design, and societal reflection as a national subject. International Journal of Child-Computer Interaction [Internet]. 2019 [cited 2020 Jun 02];20:54-63.	Finland	HIC
Batat W. New paths in researching “alternative” consumption and well-being in marketing: alternative food consumption. Marketing Theory [Internet]. 2016 [cited 2020 Dec 31];16(4):561-576.	France	HIC
Ducrot P, Méjean C, Fassier P, Allès B, Hercberg S, Péneau S. Associations between motives for dish choice during home-meal preparation and diet quality in French adults: findings from the NutriNet-Santé study. The British Journal of Nutrition [Internet]. 2017 [cited 2019 Dec 31];117(6):851-861.	France	HIC
Hémar-Nicolas V, Ezan P. How do children make sense of food well-being? Food for thought for responsible retailers. International Journal of Retail & Distribution Management [Internet]. 2019 [cited 2020 Jun 02];47(6):605-622.	France	HIC
Méjean C, Lampuré A, Wendy Si H, Gojard S, Péneau S, Hercberg S, Castetbon K. Influence of food preparation behaviors on 5-year weight change and obesity risk in a French prospective cohort. International Journal of Behavioral Nutrition and Physical Activity [Internet]. 2018 [cited 2019 Dec 31];15(120):1-15.	France	HIC
Méjean C, Si Hassen W, Gojard S, Ducrot P, Lampuré A, Brug H, Lien N, Nicolaou M, Holdsworth M, Terragni L, Hercberg S, Castetbon K. Social disparities in food preparation behaviours: A DEDIPAC study. Nutrition Journal [Internet]. 2017 [cited 2019 Dec 31];16(62).	France	HIC
Mugel O, Gurviez P, Decrop A. Eudaimonia around the kitchen: a hermeneutic approach to understanding food well-being in consumers’ lived experiences. Journal of Public Policy Marketing [Internet]. 2019 [cited 2019 Dec 31];38(2):280-295.	France	HIC
Braun C, Rombach M, Häring A, Bitsch V. A local gap in sustainable food procurement: organic vegetables in Berlin’s school meals. Sustainability [Internet]. 2018 [cited 2019 Dec 31];10(11):1-19.	Germany	HIC
Chigbu UE, Ntihinyurwa PD, de Vries WT, Ngenzi EI. Why tenure responsive land-use planning matters: insights for land use consolidation for food security in Rwanda. International Journal of Environmental Research Public Health [Internet]. 2019 [cited 2019 Dec 31];16(8):1354-1378.	Germany	HIC
De Souza Silveira R, Kratzenstein S, Hain G, Mayer F, Carlsohn A. General nutrition knowledge questionnaire – modified and validated for use in German adolescent athletes. German Journal of Sports Medicine [Internet]. 2015 [cited 2019 Dec 31];66(9):248-252.	Germany	HIC
Dreas JA, Hassel H. What accounts for good practice? Assessment of obesity prevention projects for kindergarten children in Germany. Journal of Public Health [Internet]. 2010 [cited 2019 Dec 31];18(2):145-152.	Germany	HIC
Endres E. Communication on healthy diet and weight loss in food blogs and other social media: a systematic review. Ernaehrungs Umschau [Internet]. 2016 [cited 2019 Dec 31];63(4):80-87.	Germany	HIC
García-León RA. Twitter and food well-being: analysis of #slowfood postings reflecting the food well-being of consumers. Global Media Journal México [Internet]. 2019 [cited 2019 Dec 31];16(30).	Germany	HIC
Hannibal L. Invited commentary in response to: ‘Identification of vitamin B12 deficiency in vegetarian Indians’. The British Journal of Nutrition [Internet]. 2018 [cited 2019 Dec 31];119(9):967-969.	Germany	HIC
Held J, Germelmann CC. Deceived or not deceived: how food consumers perceive deception. Advances in Consumer Research [Internet]. 2014 [cited 2019 Dec 31];42:313-317.	Germany	HIC
Hoebel J, Kuntz B, Kroll LE, Schienkiewitz A, Finger JD, Lange C, Lampert T. Socioeconomic inequalities in the rise of adult obesity: A time-Trend analysis of national examination data from Germany, 1990-2011. Obesity Facts [Internet]. 2019 [cited 2019 Dec 31];12(3):344-356.	Germany	HIC
von Normann K. The impact of lifestyles and food knowledge on the food patterns of German children. International Journal of Consumer Studies [Internet]. 2009 [cited 2019 Dec 31];33(4):382-391.	Germany	HIC
Bifulco M, Caruso MG. From the gastronomic revolution to the new globesity epidemic. Journal of the American Dietetic Association [Internet]. 2007 [cited 2019 Dec 31];107(12):2058-2060.	Italy	HIC
De Rosis S, Pennucci F, Seghieri C. Segmenting adolescents around social influences on their eating behavior: findings from Italy. Social Marketing Quarterly [Internet]. 2019 [cited 2019 Dec 31];25(4):256-274.	Italy	HIC
Ligorio MB, Barzanò G. “Food for thought”: blogging about food as dialogical strategy for self-disclosure and otherness. Learning, Culture and Social Interaction [Internet]. 2018 [cited 2019 Dec 31];18:124-132.	Italy	HIC
Maietta OW, Gorgitano MT. School meals and pupil satisfaction. Evidence from Italian primary schools. Food Policy [Internet]. 2016 [cited 2019 Dec 31];62:41-55.	Italy	HIC
Manfredi M, Fantin V, Vignali G, Gavara R. Environmental assessment of antimicrobial coatings for packaged fresh milk. Journal of Cleaner Production [Internet]. 2015 [cited 2019 Dec 31];95:291-300.	Italy	HIC
Manzocco L, Alongi M, Sillani S, Nicoli MC. Technological and consumer strategies to tackle food wasting. Food Engineering Reviews [Internet]. 2016 [cited 2019 Dec 31];8(4):457-467.	Italy	HIC
Morone P, Falcone PM, Imbert E, Morone A. Does food sharing lead to food waste reduction? An experimental analysis to assess challenges and opportunities of a new consumption model. Journal of Cleaner Production [Internet]. 2018 [cited 2019 Dec 31];185:749-760.	Italy	HIC
Oncini F, Triventi M. Ascend of the herbivores, decline of the carnivores? The social stratification of food consumption profiles in Italy, 1997-2016. [Internet]. 2019 [cited 2019 Dec 31]:1-42.	Italy	HIC
Palumbo R, Adinolfi P, Annarumma C, Catinello G, Tonelli M, Troiano E. Unravelling the food literacy puzzle: evidence from Italy. Food Policy [Internet]. 2019 [cited 2019 Dec 31];83:104-115.	Italy	HIC
Palumbo R, Annarumma C, Adinolfi P, Vezzosi S, Troiano E, Catinello G, Manna R. Crafting and applying a tool to assess food literacy: findings from a pilot study. Trends in Food Science & Technology [Internet]. 2017 [cited 2020 Jun 06];67:173-182.	Italy	HIC
Palumbo R, Vezzosi S, Picciolli P, Landini A, Annarumma C, Manna R. Fostering organizational change through co-production. Insights from an Italian experience. International Review on Public and Nonprofit Marketing [Internet]. 2018 [cited 2019 Dec 31];15(3):371-391.	Italy	HIC
Palumbo R. Sustainability of well-being through literacy. The effects of food literacy on sustainability of well-being. Agriculture and Agricultural Science Procedia [Internet]. 2016 [cited 2020 Jun 02];8:99-106.	Italy	HIC
Ricci A, Antonini E, Ninfali P. Homemade tomato sauce in the Mediterranean diet: a rich source of antioxidants. Italian Journal of Food Science [Internet]. 2018 [cited 2019 Dec 31];30(1):37-49.	Italy	HIC
Romani S, Grappi S, Bagozzi RP, Barone AM. Domestic food practices: a study of food management behaviors and the role of food preparation planning in reducing waste. Appetite [Internet]. 2018 [cited 2019 Dec 31];121:215-227.	Italy	HIC
Saugo E, Lasalvia A, Bonetto C, Cristofalo D, Poli S, Bissoli S, Bertani M, Lazzarotto L, Gardellin F, Ceccato E, Pavanati M, Tosato S, Ruggeri M. Dietary habits and physical activity in first-episode psychosis patients treated in community services. Effect on early anthropometric and cardio-metabolic alterations. Schizophrenia Research [Internet]. 2019 [cited 2019 Dec 31];216:374-381.	Italy	HIC
Tabacchi G, Battaglia G, Alesi M, Paoli A, Palma A, Bellafiore M. Food literacy predictors and associations with physical and emergent literacy in pre-schoolers: results from the Training-to-Health Project. Public Health Nutrition [Internet]. 2019 [cited 2019 Dec 31];23(2):1-10.	Italy	HIC
Tiraieyari N, Ricard RM, McLean GN. Factors influencing volunteering in urban agriculture: implications for recruiting volunteers. Urban Forestry & Urban Greening [Internet]. 2019 [cited 2019 Dec 31];45:1-9.	Italy	HIC
Vettori V, Lorini C, Milani C, Bonaccorsi G. Towards the implementation of a conceptual framework of food and nutrition literacy: providing healthy eating for the population. International Journal of Environmental Research and Public Health [Internet]. 2019 [cited 2020 Jun 02];16(24):1-23.	Italy	HIC
Boslooper-Meulenbelt K, Patijn O, Battjes-Fries MCE, Haisma H, Pot GK, Navis GJ. Barriers and facilitators of fruit and vegetable consumption in renal transplant recipients, family members and healthcare professionals - a focus group study. Nutrients [Internet]. 2019 [cited 2019 Dec 31];11(10).	Netherlands	HIC
Brink E, Caroline van R, Postma-Smeets A, Stafleu A, Wolvers D, Corné van D, Toxopeus I, Buurma-Rethans E, Geurts M, Ocké M. Development of healthy and sustainable food-based dietary guidelines for the Netherlands. Public Health Nutrition [Internet]. 2019 [cited 2019 Dec 31];22(13):2419-2435.	Netherlands	HIC
Candel JJ. What’s on the menu? A global assessment of MUFPP signatory cities’ food strategies. Agroecology Sustainable Food Systems [Internet]. 2019 [cited 2019 Dec 31]:1-28.	Netherlands	HIC
Dijker AJM. Moderate eating with pleasure and without effort: toward understanding the underlying psychological mechanisms. Health Psychology Open [Internet]. 2019 [cited 2019 Dec 31];6(2):1-17.	Netherlands	HIC
Folkvord F, Anschütz D, Geurts M. Watching TV cooking programs: effects on actual food intake among children. Journal of Nutrition Education and Behavior [Internet]. 2019 [cited 2019 Dec 31];52(1):3-9.	Netherlands	HIC
Poelman MP, Dijkstra SC, Sponselee H, Kamphuis CBM, Battjes-Fries MCE, Gillebaart M, Seidell JC. Towards the measurement of food literacy with respect to healthy eating: the development and validation of the self perceived food literacy scale among an adult sample in the Netherlands. International Journal of Behavioral Nutrition and Physical Activity [Internet]. 2018 [cited 2020 Jun 02];15(54):1-…	Netherlands	HIC
Swan E, Bouwman L, Aarts N, Rosen L, Hiddink GJ, Koelen M. Food stories: unraveling the mechanisms underlying healthful eating. Appetite [Internet]. 2018 [cited 2019 Dec 31];120:456-463.	Netherlands	HIC
van Buul VJ, Bolman CAW, Brouns FJPH, Lechner L. Back-of-pack information in substitutive food choices: a process-tracking study in participants intending to eat healthy. Appetite [Internet]. 2017 [cited 2019 Dec 31];116:173-183.	Netherlands	HIC
van Buul VJ, Bolman CAW, Brouns FJPH, Lechner L. Use of nutritional information: analysing clusters of consumers who intend to eat healthily. Journal of Nutritional Science [Internet]. 2019 [cited 2019 Dec 31];8:17-28.	Netherlands	HIC
Wahlen S, van der Horst H, Pothoff R. How convenient!? Adolescents’ vistas on food competences in a convenience context. British Food Journal [Internet]. 2016 [cited 2019 Dec 31];118(11):2828-2838.	Netherlands	HIC
Borch A, Kjærnes U. Food security and food insecurity in Europe: an analysis of the academic discourse (1975–2013). Appetite [Internet]. 2016 [cited 2019 Dec 31];103:137-147.	Norway	HIC
Borch A, Kjærnes U. The prevalence and risk of food insecurity in the Nordic Region: preliminary results. Journal of Consumer Policy [Internet]. 2016 [cited 2019 Dec 31];39(2):261-274.	Norway	HIC
Meltzer HM, Brantsæter AL, Trolle E, Eneroth H, Fogelholm M, Ydersbond TA, Birgisdottir BE. Environmental sustainability perspectives of the nordic diet. Nutrients [Internet]. 2019 [cited 2019 Dec 31];11(9):2248-2266.	Norway	HIC
Azevedo J, Padrão P, Gregório MJ, Almeida C, Moutinho N, Lien N, Barros R. A web-based gamification program to improve nutrition literacy in families of 3- to 5- year old children: The Nutriscience Project. Journal of Nutrition Education and Behavior [Internet]. 2019 [cited 2019 Dec 31];51(3):326-334.	Portugal	HIC
Gaspar R, Domingos S, Demétrio P. Serving science to the public: deliberations by a sample of older adults upon exposure to a serving size recommendation for meat. Food Quality and Preference [Internet]. 2018 [cited 2020 Jun 02];66:85-94.	Portugal	HIC
Goiana-da-Silva F, Cruz-e-Silva D, Gregório MJ, Nunes AM, Graça P, Bento A, Araújo F. Bringing government sectors together to address noncommunicable diseases: Portugal’s interministerial healthy eating strategy. Public Health Panorama [Internet]. 2018 [cited 2019 Dec 31];4(3):426-434.	Portugal	HIC
Graça P, Maria João G, Mendes de Sousa S, Brás S, Penedo T, Carvalho T, Bandarra NM, Rui Matias L, Ana Paula S, Goiana-da-Silva F, Maria Graça F, Fernando Ferreira A. A new interministerial strategy for the promotion of healthy eating in Portugal: implementation and initial results. Health Research Policy and Systems [Internet]. 2018 [cited 2019 Dec 31];16(102):1-16.	Portugal	HIC
Marques A, Naia A, Branquinho C, de Matos MG. Adolescents' eating behaviors and its relationship with family meals, body mass index and body weight perception. Nutricion Hospitalaria, [Internet]. 2018 [cited 2020 Jun 02];35(3):550-556.	Portugal	HIC
Oliveira L, Poínhos R, Sousa F. Attitudes towards functional foods scale: psychometric proprieties and adaptation for use among adolescents. Acta Medica Portuguesa [Internet]. 2019 [cited 2020 Jun 02];32(4):266-271.	Portugal	HIC
Rosas R, Pimenta F, Leal I, Schwarzer R. FOODLIT-PRO: food literacy domains, influential factors and determinants-a qualitative study. Nutrients [Internet]. 2019 [cited 2020 Jun 02];12(1):88-119.	Portugal	HIC
Sousa S, Gelormini M, Damasceno A, Lopes SA, Maló S, Chongole C, Muholove P, Casal S, Pinho O, Moreira P. Street food in Maputo, Mozambique: availability and nutritional value of homemade foods. Nutrition and Health [Internet]. 2019 [cited 2019 Dec 31];25(1):37-46.	Portugal	HIC
Tallon J, Saavedra Dias R, Costa A, Leitão J, Barros A, Rodrigues V, Monteiro M, Almeida A, Narciso J, Silva A. Impact of technology and school-based nutrition education programs on nutrition knowledge and behavior during adolescence—a systematic review. Scandinavian Journal of Educational Research [Internet]. 2019 [cited 2019 Dec 31]:1-12.	Portugal	HIC
Ghinea C, Ghiuta O-A. Household food waste generation: young consumers behaviour, habits and attitudes. International Journal of Environmental Science Technology [Internet]. 2019 [cited 2020 Jun 02];16(5):2185-2200.	Romania	HIC
Cabello-Garrido A, España-Ramos E, Blanco-López Á. Developing a human nutrition learning progression. International Journal of Science and Mathematics Education [Internet]. 2018 [cited 2019 Dec 31];16(7):1269-1289.	Spain	HIC
Garcia-Gonzalez A, Achon M, Alonso-Aperte E, Varela-Moreiras G. Identifying factors related to food agency: cooking habits in the Spanish adult population-a cross-sectional study. Nutrients [Internet]. 2018 [cited 2019 Dec 31];10(2).	Spain	HIC
Saltelli A, Piano SL. Problematic quantifications: a critical appraisal of scenario making for a global ‘sustainable’food production. Food Ethics [Internet]. 2017 [cited 2019 Dec 31];1:173-179.	Spain	HIC
Bohm I, Lindblom C, Abacka G, Bengs C, Hornell A. "He just has to like ham" - The centrality of meat in home and consumer studies. Appetite [Internet]. 2015 [cited 2019 Dec 31];95:101-112.	Sweden	HIC
Bohm I, Lindblom C, Åbacka G, Bengs C, Hörnell A. Absence, deviance and unattainable ideals – discourses on vegetarianism in the Swedish school subject home and consumer studies. Health Education Journal [Internet]. 2016 [cited 2019 Dec 31];75(6):676-688.	Sweden	HIC
Brunosson A, Brante G, Sepp H, Mattsson Sydner Y. To use a recipe–not a piece of cake. Students with mild intellectual disabilities’ use of recipes in home economics. International Journal of Consumer Studies [Internet]. 2014 [cited 2019 Dec 31];38(4):412-418.	Sweden	HIC
Granberg A, Brante G, Olsson V, Sydner YM. Knowing how to use and understand recipes: what arithmetical understanding is needed when students with mild intellectual disabilities use recipes in practical cooking lessons in Home Economics? International Journal of Consumer Studies [Internet]. 2017 [cited 2019 Dec 31];41(5):494-500.	Sweden	HIC
Wennberg AL, Hamberg K, Hörnsten Å. Midwives' strategies in challenging dietary and weight counselling situations. Sexual & Reproductive Healthcare [Internet]. 2014 [cited 2019 Dec 31];5(3):107-112.	Sweden	HIC
Beer-Borst S, Hayoz S, Eisenblatter J, Jent S, Siegenthaler S, Strazzullo P, Luta X. RE-AIM evaluation of a one-year trial of a combined educational and environmental workplace intervention to lower salt intake in Switzerland. Preventive Medicine Reports [Internet]. 2019 [cited 2019 Dec 31];16:1-9.	Switzerland	HIC
Beer-Borst S, Luta X, Hayoz S, Sommerhalder K, Krause CG, Eisenblatter J, Jent S, Siegenthaler S, Aubert R, Haldimann M, Strazzullo P. Study design and baseline characteristics of a combined educational and environmental intervention trial to lower sodium intake in Swiss employees. BMC Public Health [Internet]. 2018 [cited 2019 Dec 31];18(1):421.	Switzerland	HIC
Chatelan A, Castetbon K, Pasquier J, Allemann C, Zuber A, Camenzind-Frey E, Zuberbuehler CA, Bochud M. Association between breakfast composition and abdominal obesity in the Swiss adult population eating breakfast regularly. International Journal of Behavioral Nutrition and Physical Activity [Internet]. 2018 [cited 2019 Dec 31];15:115-126.	Switzerland	HIC
Eyhorn F, Muller A, Reganold JP, Frison E, Herren HR, Luttikholt L, Mueller A, Sanders J, Scialabba NE-H, Seufert V. Sustainability in global agriculture driven by organic farming. Nature Sustainability [Internet]. 2019 [cited 2019 Dec 31];2(4):253-255.	Switzerland	HIC
Klingemann H, Bucher S, Buri C, Bolliger-Salzmann H, Laederach K. Coping with obesity in Switzerland through self-change and professional help. Obesity Medicine [Internet]. 2016 [cited 2019 Dec 31];4:1-11.	Switzerland	HIC
Krause C, Sommerhalder K, Beer-Borst S, Abel T. Just a subtle difference? Findings from a systematic review on definitions of nutrition literacy and food literacy. Health Promotion International [Internet]. 2016 [cited 2019 Dec 31];33(3):378-389.	Switzerland	HIC
Krause C, Sommerhalder K, Beer-Borst S. Nutrition-specific health literacy: development and testing of a multi-dimensional questionnaire. Ernahrungs-Umschau [Internet]. 2016 [cited 2020 Jun 02];63(11):214-220.	Switzerland	HIC
Krause CG, Beer-Borst S, Sommerhalder K, Hayoz S, Abel T. A short food literacy questionnaire (SFLQ) for adults: findings from a Swiss validation study. Appetite [Internet]. 2018 [cited 2020 Jun 02];120:275-280.	Switzerland	HIC
Luta X, Hayoz S, Grea Krause C, Sommerhalder K, Roos E, Strazzullo P, Beer-Borst S. The relationship of health/food literacy and salt awareness to daily sodium and potassium intake among a workplace population in Switzerland. Nutrition, Metabolism & Cardiovascular Diseases [Internet]. 2018 [cited 2019 Dec 31];28(3):270-277.	Switzerland	HIC
Van der Horst K, Bucher T, Duncanson K, Murawski B, Labbe D. Consumer understanding, perception and interpretation of serving size information on food labels: a scoping review. Nutrients [Internet]. 2019 [cited 2019 Dec 31];11(9):2189-2209.	Switzerland	HIC
Aktas N, Ozdogan Y. A study of the state of knowing the nutritional literacy concept in Turkey. International Refereed Research Journal [Internet]. 2016 [cited 2019 Dec 31];7(2):46-52.	Turkey	UMIC
Durmuş H, Balcı E, Oral B, Sonkaya Zİ. Knowledge of food literacy and food safety among Turkish adults. Erciyes Medical Journal [Internet]. 2018 [cited 2019 Dec 31];40(2):81-86.	Turkey	UMIC
Durmus H, Gökler ME, Havlioglu S. Reliability and validity of the Turkish version of the short food literacy questionnaire among university students. Progress in Nutrition [Internet]. 2019 [cited 2019 Dec 31];21(2):333-338.	Turkey	UMIC
Kalkan I. The impact of nutrition literacy on the food habits among young adults in turkey. Nutrition Research and Practice [Internet]. 2019 [cited 2019 Dec 31];13(4):352-357.	Turkey	UMIC
Keleş Ertürk C, Önay Derin D. Nutrition literacy at mothers who has children between the ages of 3-6. Social Sciences Studies Journal [Internet]. 2019 [cited 2019 Dec 31];5(37):3068-3075.	Turkey	UMIC
Sal Altan S, Bektas M. Psychometric properties of the Turkish version of the weight efficacy lifestyle questionnaire short-form for adolescents. Current Psychology [Internet]. 2019 [cited 2019 Dec 31];38(6):1-8.	Turkey	UMIC
Bodunrin TS, Stone T. Consuming well-being and happiness through epicurean ingestion. Qualitative Market Research [Internet]. 2019 [cited 2020 Jun 02];22(4):595-607.	United Kingdom	HIC
Browne S, Barron C, Staines A, Sweeney MR. ‘We know what we should eat but we don’t…’: a qualitative study in Irish secondary schools. Health Promotion International [Internet]. 2019 [cited 2019 Dec 31];daz087:1-10.	United Kingdom	HIC
Caraher M. Home economics - a personal reflection on 30 years of work, friendships and the future. Journal of the Home Economics Institute of Australia [Internet]. 2019 [cited 2019 Dec 31];25(2):21-25.	United Kingdom	HIC
Ensaff H, Crawford R, Russell JM, Barker ME. Preparing and sharing food: a quantitative analysis of a primary school-based food intervention. Journal of Public Health [Internet]. 2016 [cited 2019 Dec 31];39(3):567-573.	United Kingdom	HIC
Garcia AL, Reardon R, McDonald M, Vargas-Garcia EJ. Community interventions to improve cooking skills and their effects on confidence and eating behaviour. Current nutrition reports [Internet]. 2016 [cited 2019 Dec 31];5(4):315-322.	United Kingdom	HIC
Gibson I, Whitelaw S, Topping C, Kopela J. Food and physical literacy: exploring an obesity prevention approach using formative research. Health Education Journal [Internet]. 2019 [cited 2020 Jun 02];78(5):570-581.	United Kingdom	HIC
Giovanis E, Ozdamar O. Health status, mental health and air quality: evidence from pensioners in Europe. Environmental Science and Pollution Research International [Internet]. 2018 [cited 2019 Dec 31];25(14):14206-14225.	United Kingdom	HIC
Harvey J, Smith A, Goulding J, Branco Illodo I. Food sharing, redistribution, and waste reduction via mobile applications: a social network analysis. Industrial Marketing Management [Internet]. 2019 [cited 2020 Jun 02];88:437-448.	United Kingdom	HIC
Hawkes C, Smith TG, Jewell J, Wardle J, Hammond RA, Friel S, Thow AM, Kain J. Smart food policies for obesity prevention. The Lancet [Internet]. 2015 [cited 2019 Dec 31];385(9985):2410-2421.	United Kingdom	HIC
Hutchinson J, Watt JF, Strachan EK, Cade JE. Evaluation of the effectiveness of the Ministry of Food cooking programme on self-reported food consumption and confidence with cooking. Public Health Nutrition [Internet]. 2016 [cited 2020 Jun 06];19(18):3417-3427.	United Kingdom	HIC
Janssen HG, Davies IG, Richardson LD, Stevenson L. Determinants of takeaway and fast food consumption: a narrative review. Nutrition Research Reviews [Internet]. 2018 [cited 2019 Dec 31];31(1):16-34.	United Kingdom	HIC
Jones NRV, Forouhi NG, Kay-Tee K, Wareham NJ, Monsivais P. Accordance to the dietary approaches to stop hypertension diet pattern and cardiovascular disease in a British, population-based cohort. European Journal of Epidemiology [Internet]. 2018 [cited 2019 Dec 31];33(2):235-244.	United Kingdom	HIC
Kharuhayothin T, Kerrane B. Learning from the past? An exploratory study of familial food socialization processes using the lens of emotional reflexivity. European Journal of Marketing [Internet]. 2018 [cited 2019 Dec 31];52(12):2312-2333.	United Kingdom	HIC
Kirwan J, Maye D, Brunori G. Acknowledging complexity in food supply chains when assessing their performance and sustainability. Journal of Rural Studies [Internet]. 2017 [cited 2019 Dec 31];52:21-32.	United Kingdom	HIC
Lang T, Mason P. Sustainable diet policy development: implications of multi-criteria and other approaches, 2008–2017. The Proceedings of the Nutrition Society [Internet]. 2018 [cited 2019 Dec 31];77(3):331-346.	United Kingdom	HIC
Lang T, Rayner G. Overcoming policy cacophony on obesity: an ecological public health framework for policymakers. Obesity Reviews [Internet]. 2007 [cited 2019 Dec 31];8(1):165-181.	United Kingdom	HIC
Lugosi P. Campus foodservice experiences and student wellbeing: an integrative review for design and service interventions. International Journal of Hospitality Management [Internet]. 2018 [cited 2019 Dec 31];83:229-235.	United Kingdom	HIC
Macdiarmid JI, Loe J, Douglas F, Ludbrook A, Comerford C, McNeill G. Developing a timeline for evaluating public health nutrition policy interventions. What are the outcomes and when should we expect to see them? Public Health Nutrition [Internet]. 2011 [cited 2019 Dec 31];14(4):729-739.	United Kingdom	HIC
Marshall D. Convenience stores and well-being of young Japanese consumers. International Journal of Retail & Distribution Management [Internet]. 2019 [cited 2019 Dec 31];47(6):590-604.	United Kingdom	HIC
McCloat A, Caraher M. An international review of second-level food education curriculum policy. Cambridge Journal of Education [Internet]. 2019 [cited 2019 Dec 31];50(3):303-324.	United Kingdom	HIC
McCloat A, Caraher M. Home economics as a food education intervention: lessons from the Irish secondary education context. Education and Health [Internet]. 2016 [cited 2019 Dec 31];34(4):104-110.	United Kingdom	HIC
McGowan L, Caraher M, Raats M, Lavelle F, Hollywood L, McDowell D, Spence M, McCloat A, Mooney E, Dean M. Domestic cooking and food skills: a review. Critical Reviews in Food Science and Nutrition, [Internet]. 2017 [cited 2020 Jun 02];57(11):2412-2431.	United Kingdom	HIC
Mills S, Adams J, Wrieden W, White M, Brown H. Sociodemographic characteristics and frequency of consuming home-cooked meals and meals from out-of-home sources: cross-sectional analysis of a population-based cohort study. Public Health Nutrition [Internet]. 2018 [cited 2019 Dec 31];21:2255-2266.	United Kingdom	HIC
Moragues-Faus A, Carroll B. Reshaping urban political ecologies: an analysis of policy trajectories to deliver food security. Food Security [Internet]. 2018 [cited 2019 Dec 31];10(6):1337-1351.	United Kingdom	HIC
Morris MA, Wilkins E, Timmins KA, Bryant M, Birkin M, Griffiths C. Can big data solve a big problem? Reporting the obesity data landscape in line with the foresight obesity system map. International Journal of Obesity [Internet]. 2018 [cited 2019 Dec 31];42(12):1963-1976.	United Kingdom	HIC
Noonan-Gunning S. Social implications of weight bias internalisation: parents’ ultimate responsibility as consent, social division and resistance. Frontiers in Psychology [Internet]. 2019 [cited 2019 Dec 31];10:1-17.	United Kingdom	HIC
Oncini F. Cuisine, health and table manners: food boundaries and forms of distinction among primary school children. Sociology [Internet]. 2019 [cited 2020 Jun 02];54(3):626-642.	United Kingdom	HIC
Paddock J, Smith AM. What role for trade in food sovereignty? Insights from a small island archipelago. The Journal of Peasant Studies [Internet]. 2018 [cited 2019 Dec 31];45(2):368-388.	United Kingdom	HIC
Paddock JR. Changing consumption, changing tastes? Exploring consumer narratives for food secure, sustainable and healthy diets. Journal of Rural Studies [Internet]. 2017 [cited 2020 Jun 02];53:102-110.	United Kingdom	HIC
Scott L. Food Choice Behaviour: Why Clients Are Unable to Easily Change Their Eating Habits. Journal of the Australian Traditional-Medicine Society [Internet]. 2017 [cited 2019 Dec 31];23(3):136-139.	United Kingdom	HIC
Seabrook JA, Dworatzek PD, Matthews JI. Predictors of food skills in university students. Canadian Journal of Dietetic Practice Research [Internet]. 2019 [cited 2019 Dec 31];80(4):1-4.	United Kingdom	HIC
Smith J, Andersson G, Gourlay R, Karner S, Mikkelsen BE, Sonnino R, Barling D. Balancing competing policy demands: the case of sustainable public sector food procurement. Journal of Cleaner Production [Internet]. 2016 [cited 2019 Dec 31];112(1):249-256.	United Kingdom	HIC
Spiteri Cornish L, Moraes C. The impact of consumer confusion on nutrition literacy and subsequent dietary behavior. Psychology Marketing [Internet]. 2015 [cited 2019 Dec 31];32(5):558-574.	United Kingdom	HIC
Thomas HC, Irwin JD. Using photovoice with at-risk youth: in a community-based cooking program. Canadian Journal of Dietetic Practice and Research [Internet]. 2013 [cited 2019 Dec 31];74(1):14-20.	United Kingdom	HIC
Ulijaszek S. With the benefit of foresight: obesity, complexity and joined-up government. BioSocieties [Internet]. 2015 [cited 2019 Dec 31];10(2):213-228.	United Kingdom	HIC
van der Werf P, Seabrook JA, Gilliland JA. Food for naught: using the theory of planned behaviour to better understand household food wasting behaviour. The Canadian Geographer [Internet]. 2019 [cited 2019 Dec 31];63(3):478-493.	United Kingdom	HIC
Warham E, Fisher-Lamb R, Beddington J. How can the environment become part of the solution to feeding a growing population? The European Journal of Development Research [Internet]. 2013 [cited 2019 Dec 31];25(1):21-27.	United Kingdom	HIC
Knezevic I, Mount P, Clement C. Shared opportunities on institutional lands: on-site food production, its benefits, barriers, and opportunities. HERD: Health Environments Research & Design Journal [Internet]. 2016 [cited 2019 Dec 31];10(1):144-154.	Canada	HIC	North America
van der Werf P, Seabrook JA, Gilliland JA. “Reduce food waste, save money”: testing a novel intervention to reduce household food waste. Environment Behavior [Internet]. 2019 [cited 2019 Dec 31]:1-33.	Canada	HIC
Albrecht C, Johnson R, Hamann S, Ohberg L, CoDyre M. Toward alternative food systems development: exploring limitations and research opportunities. Journal of Agriculture, Food Systems, Community Development [Internet]. 2013 [cited 2019 Dec 31];3(4):151–159.	Canada	HIC
Anderson H, Falkenberg T. The role and status of food and nutrition literacy in Canadian school curricula. Alberta Journal of Educational Research [Internet]. 2016 [cited 2019 Dec 31];62(1):87-109.	Canada	HIC
Andrée P, Ballamingie P, Sinclair-Waters B. Neoliberalism and the making of food politics in Eastern Ontario. The International Journal of Justice and Sustainability [Internet]. 2014 [cited 2019 Dec 31];20(12):1452-1472.	Canada	HIC
Andrée P, Cobb M, Moussa L, Norgang E. Building unlikely alliances around food sovereignty in Canada. Studies in Political Economy [Internet]. 2011 [cited 2019 Dec 31];88(1):133-159.	Canada	HIC
Azevedo Perry E, Thomas H, Samra HR, Edmonstone S, Davidson L, Faulkner A, Petermann L, Manafo E, Kirkpatrick SI. Identifying attributes of food literacy: a scoping review. Public Health Nutrition [Internet]. 2017 [cited 2019 Dec 31];20(13):2406-2415.	Canada	HIC
Bancerz M. New CSR in the food system: Industry and non-traditional corporate food interests. Canadian Food Studies [Internet]. 2016 [cited 2019 Dec 31];3(2):127-144.	Canada	HIC
Belon AP, Nieuwendyk LM, Vallianatos H, Nykiforuk CIJ. Perceived community environmental influences on eating behaviors: a photovoice analysis. Social Science & Medicine [Internet]. 2016 [cited 2019 Dec 31];171:18-29.	Canada	HIC
Belyakov A. From Chernobyl to Fukushima: an interdisciplinary framework for managing and communicating food security risks after nuclear plant accidents. Journal of Environmental Studies Sciences [Internet]. 2015 [cited 2019 Dec 31];5(3):404-417.	Canada	HIC
Black JL, Velazquez CE, Ahmadi N, Chapman GE, Carten S, Edward J, Shulhan S, Stephens T, Rojas A. Sustainability and public health nutrition at school: assessing the integration of healthy and environmentally sustainable food initiatives in Vancouver schools. Public Health Nutrition [Internet]. 2015 [cited 2019 Dec 31];18(13):2379-2391.	Canada	HIC
Blanchet R, Nana CP, Sanou D, Batal M, Giroux I. Dietary acculturation among black immigrant families living in Ottawa-a qualitative study. Ecology of food and nutrition [Internet]. 2018 [cited 2019 Dec 31];57(3):223-245.	Canada	HIC
Bohunicky M, Desmarais AA, Entz M. Self-operated vs. corporate contract: a study of food procurement at two universities in Manitoba. Canadian Food Studies [Internet]. 2019 [cited 2019 Dec 31];6(1):43-74.	Canada	HIC
Boucher BA, Manafo E, Boddy MR, Roblin L, Truscott R. The Ontario food and nutrition strategy: identifying indicators of food access and food literacy for early monitoring of the food environment. Health Promotion and Chronic Disease Prevention in Canada [Internet]. 2017 [cited 2020 Dec 31];37(9):313-319.	Canada	HIC
Bowley CI. The dog at my homework: an examination of food and nutrition literacy in Newfoundland and Labrador with policy recommendations. Mapping Politics [Internet]. 2017 [cited 2019 Dec 31];8(2):63-73.	Canada	HIC
Camden A, Levy J, Bassil K, Vanderlinden L, Barnett OW, Minaker LM, Mulligan K, Campbell M. A census of midsize to large supermarkets in Toronto: a cross-sectional analysis of the consumer nutrition environment. Journal of Nutrition Education and Behavior [Internet]. 2018 [cited 2019 Dec 31];50(6):573-581.	Canada	HIC
Carlsson L, Callaghan E, Broman G. How can dietitians leverage change for sustainable food systems in Canada? Canadian Journal of Dietetic Practice and Research [Internet]. 2019 [cited 2019 Dec 31];80(4):164-171.	Canada	HIC
Carlsson L, Williams PL, Hayes-Conroy JS, Lordly D, Callaghan E. School gardens: cultivating food security in Nova Scotia public schools? Canadian Journal of Dietetic Practice and Research [Internet]. 2016 [cited 2019 Dec 31];77(3):119-124.	Canada	HIC
Cheney T. Historical materialism and alternative food: alienation, division of labour, and the production of consumption. Socialist Studies [Internet]. 2016 [cited 2019 Dec 31];11(1):105-126.	Canada	HIC
Colatruglio S, Slater J. Challenges to acquiring and utilizing food literacy: perceptions of young Canadian adults. Canadian Food Studies [Internet]. 2016 [cited 2019 Dec 31];3(1):96-118.	Canada	HIC
Cullen T, Hatch J, Martin W, Higgins JW, Sheppard R. Food literacy: definition and framework for action. Canadian Journal of Dietetic Practice and Research [Internet]. 2015 [cited 2019 Dec 31];76(3):140-145.	Canada	HIC
Davison KM, Carla DA, Smye VL. Medical nutrition therapy in Canadian federal correctional facilities. BMC Health Services Research [Internet]. 2019 [cited 2019 Dec 31];74(2).	Canada	HIC
Davison KM, D’Andreamatteo C, Markham S, Holloway C, Marshall G, Smye VL. Food security in the context of paternal incarceration: family impact perspectives. International Journal of Environmental Research Public Health [Internet]. 2019 [cited 2019 Dec 31];16(5):776-796.	Canada	HIC
Davison KM, Gondara L. A comparison of mental health, food insecurity, and diet quality indicators between foreign-born immigrants of Canada and native-born Canadians. Journal of Hunger Environmental Nutrition [Internet]. 2019 [cited 2019 Dec 31]:1-24.	Canada	HIC
de la Salle J. Great food streets: planning and design for urban magnetism in post-agricultural cities. Urban Design International [Internet]. 2019 [cited 2019 Dec 31];24(2):118-128.	Canada	HIC
Deaconu A, Mercille G, Batal M. The agroecological farmer’s pathways from agriculture to nutrition: a practice-based case from Ecuador’s Highlands. Ecology of food and nutrition [Internet]. 2019 [cited 2019 Dec 31];58(2):142-165.	Canada	HIC
Dennis CL, Merry L, Gagnon AJ. Postpartum depression risk factors among recent refugee, asylum-seeking, non-refugee immigrant, and Canadian-born women: results from a prospective cohort study. Social Psychiatry and Psychiatric Epidemiology [Internet]. 2017 [cited 2019 Dec 31];52(4):411-422.	Canada	HIC
Desmarais AA, Wittman H. Farmers, foodies and First Nations: getting to food sovereignty in Canada. Journal of Peasant Studies [Internet]. 2014 [cited 2019 Dec 31];41(6):1153-1173.	Canada	HIC
Diplock KJ, Jones-Bitton A, Leatherdale ST, Rebellato S, Dubin JA, Majowicz SE. Over-confident and under-competent: exploring the importance of food safety education specific to high school students. Environmental Health Review [Internet]. 2017 [cited 2019 Dec 31];60(3):65-72.	Canada	HIC
DuBreck CM, Sadler RC, Arku G, Gilliland JA. Examining community and consumer food environments for children: an urban-suburban-rural comparison in Southwestern Ontario. Social Science & Medicine [Internet]. 2018 [cited 2019 Dec 31];209:33-42.	Canada	HIC
Dworatzek P, Stier J. Dietitians' attitudes and beliefs regarding peer education in nutrition. Canadian Journal of Dietetic Practice and Research [Internet]. 2016 [cited 2019 Dec 31];77(4):170-176.	Canada	HIC
Elliott C. “Grab gatorade!”: food marketing, regulation and the young consumer. European Journal of Marketing [Internet]. 2018 [cited 2019 Dec 13];52(12):2520-2531.	Canada	HIC
Fernandez MA, Desroches S, Marquis M, Lebel A, Turcotte M, Provencher V. Promoting meal planning through mass media: awareness of a nutrition campaign among Canadian parents. Public Health Nutrition [Internet]. 2019 [cited 2019 Dec 31];22(18):3349-3359.	Canada	HIC
Fernandez MA, Desroches S, Marquis M, Lebel A, Turcotte M, Provencher V. Which food literacy dimensions are associated with diet quality among Canadian parents? British Food Journal [Internet]. 2019 [cited 2019 Dec 31];121(8):1670-1685.	Canada	HIC
Fernandez MA, Marquis M, Desroches S, Turcotte M, Provencher V. Full-time employment, diet quality, and food skills of Canadian parents. Canadian Journal of Dietetic Practice and Research [Internet]. 2019 [cited 2019 Dec 31];80(2):63-71.	Canada	HIC
Fraser ED, Legwegoh A, Krishna K. Food stocks and grain reserves: evaluating whether storing food creates resilient food systems. Journal of Environmental Studies Sciences [Internet]. 2015 [cited 2019 Dec 31];5(3):445-458.	Canada	HIC
Gilliland J, Sadler R, Clark A, O’Connor C, Milczarek M, Doherty S, O'Connor C. Using a smartphone application to promote healthy dietary behaviours and local food consumption. BioMed Research International, [Internet]. 2015 [cited 2019 Dec 31];2015:1-11.	Canada	HIC
Girard A, Sercia P. Immigration and food insecurity: social and nutritional issues for recent immigrants in Montreal, Canada. International Journal of Migration, Health, and Social Care [Internet]. 2013 [cited 2019 Dec 31];9(1):32-45.	Canada	HIC
Grant JD, Jenkins DJA. Resisting influence from agri-food industries on Canada's new food guide. CMAJ: Canadian Medical Association Journal [Internet]. 2018 [cited 2019 Dec 31];190(15):e451-e452.	Canada	HIC
Hakami R, Gillis DE, Poureslami I, FitzGerald JM. Patient and professional perspectives on nutrition in chronic respiratory disease self-management: reflections on nutrition and food literacies. Health Literacy Research and Practice, [Internet]. 2018 [cited 2019 Dec 31];2(3):e166-e174.	Canada	HIC
Hepting DH, Jaffe J, Maciag T. Operationalizing ethics in food choice decisions. Journal of Agricultural and Environmental Ethics [Internet]. 2014 [cited 2020 Jun 02];27(3):453-469.	Canada	HIC
Hernandez K, Engler-Stringer R, Kirk S, Wittman H, McNicholl S. The case for a Canadian national school food program. Canadian Food Studies [Internet]. 2018 [cited 2019 Dec 31];5(3):208-229.	Canada	HIC
Hobin EP, Shen-Tu GP, Sacco JP, White CMSC, Bowman CMSC, Sheeshka JP, McVey GP, O'Brien MFM, Vanderlee LP, Hammond DP. Comprehension and use of nutrition facts tables among adolescents and young adults in Canada. Canadian Journal of Dietetic Practice and Research [Internet]. 2016 [cited 2019 Dec 31];77(2):59-65.	Canada	HIC
Hodgins KJ, Fraser EDG. "We are a business, not a social service agency." Barriers to widening access for low-income shoppers in alternative food market spaces. Agriculture and Human Values [Internet]. 2018 [cited 2019 Dec 31];35(1):149-162.	Canada	HIC
Irwin BR, Speechley M, Wilk P, Clark AF, Gilliland JA. Promoting healthy beverage consumption habits among elementary school children: results of the Healthy Kids Community Challenge ‘Water Does Wonders’ interventions in London, Ontario. Canadian Journal of Public Health [Internet]. 2019 [cited 2019 Dec 31];111(2):257-268.	Canada	HIC
Jamieson JA, Gougeon L. Adults following a gluten-free diet report little dietary guidance in a pilot survey exploring relationships between dietary knowledge, management, and adherence in Nova Scotia, Canada. Nutrition Research [Internet]. 2019 [cited 2019 Dec 31];66:107-114.	Canada	HIC
Jamieson JA, Gougeon L. Gluten-free foods in rural maritime provinces: limited availability, high price, and low iron content. Canadian Journal of Dietetic Practice and Research [Internet]. 2017 [cited 2019 Dec 31];78(4):192-196.	Canada	HIC
Jamieson JA, Weir M, Gougeon L. Canadian packaged gluten-free foods are less nutritious than their regular gluten-containing counterparts. PeerJ [Internet]. 2018 [cited 2019 Dec 31].	Canada	HIC
Kajzer Mitchell I, Low W, Davenport E, Brigham T. Running wild in the marketplace: the articulation and negotiation of an alternative food network. Journal of Marketing Management [Internet]. 2017 [cited 2019 Dec 31];33(7-8):502-528.	Canada	HIC
KC KB, Fraser E, Dias G, Zundel T, Pascoal S. Pathways leading to a more sustainable and healthy global food system. Solutions Journal [Internet]. 2016 [cited 2019 Dec 31];7(5):10-12.	Canada	HIC
Kebbe M, Perez A, Buchholz A, McHugh TF, Scott SD, Richard C, Dyson MP, Ball GDC. End-user perspectives to inform policy and program decisions: a qualitative and quantitative content analysis of lifestyle treatment recommendations by adolescents with obesity. BMC Pediatrics [Internet]. 2019 [cited 2020 Jun 02];19(1):418-431.	Canada	HIC
Kennedy LG, Kichler EJ, Seabrook JA, Matthews JI, Dworatzek PD. Validity and reliability of a food skills questionnaire. Journal of Nutrition Education Behavior [Internet]. 2019 [cited 2020 Jun 02];51(7):857-864.	Canada	HIC
Kenny T-A, Fillion M, MacLean J, Wesche SD, Chan HM. Calories are cheap, nutrients are expensive – the challenge of healthy living in Arctic communities. Food Policy [Internet]. 2018 [cited 2020 Jun 02];80:39-54.	Canada	HIC
Kevany KM, Baur G, Wang GC. Shifting food systems: increasing well-being through plant-based approaches. Explore [Internet]. 2018 [cited 2019 Dec 31];14(6):435-442.	Canada	HIC
Kinshella M-LW. Quinoa buffets and sugar devils. Experiences of cancer survivorship through food. Anthropology of Food [Internet]. 2017 [cited 2019 Dec 31];(12):1-10.	Canada	HIC
Laforge J, Fenton A, Lavalée-Picard V, McLachlan S. New farmers and food policies in Canada. Canadian Food Studies [Internet]. 2018 [cited 2019 Dec 31];5(3):128-152.	Canada	HIC
Lam S, Thompson M, Johnson K, Fioret C, Hargreaves SK. Toward community food security through transdisciplinary action research. Action Research [Internet]. 2019 [cited 2019 Dec 31]:1-18.	Canada	HIC
Lam V, Romses K, Renwick K. Exploring the relationship between school gardens, food literacy and mentalwell-being in youths using photovoice. Nutrients [Internet]. 2019 [cited 2019 Dec 31];11(6):1354-1364.	Canada	HIC
Levkoe CZ, Blay-Palmer A. Food counts: food systems report cards, food sovereignty and the politics of indicators. Canadian Food Studies [Internet]. 2018 [cited 2019 Dec 31];5(3):49-75.	Canada	HIC
Levkoe CZ, Hammelman C, Craven L, Dandy G, Farbman J, Harrison J, Mount P. Building sustainable communities through food hubs. Journal of Agriculture, Food Systems, Community Development [Internet]. 2018 [cited 2019 Dec 31];8(2):107-122.	Canada	HIC
Levkoe CZ, Wakefield S. Understanding contemporary networks of environmental and social change: complex assemblages within Canada’s ‘food movement’. Environmental Politics [Internet]. 2014 [cited 2019 Dec 31];23(2):302-320.	Canada	HIC
Levkoe CZ. Strategies for forging and sustaining social movement networks: a case study of provincial food networking organizations in Canada. Geoforum [Internet]. 2015 [cited 2019 Dec 31];58:174-183.	Canada	HIC
Levkoe CZ. The food movement in Canada: a social movement network perspective. Journal of Peasant Studies [Internet]. 2014 [cited 2019 Dec 31];41(3):385-403.	Canada	HIC
Levkoe CZ. Towards a transformative food politics. Local Environment [Internet]. 2011 [cited 2020 Jun 6];16(7):687-705.	Canada	HIC
Luongo G, Tucker R, Hutchinson C, Dhaliwal R. The outcomes of the community cooking workshops for international students at Simon Fraser University. Journal of International Students [Internet]. 2018 [cited 2019 Dec 31];8(4):1549-1568.	Canada	HIC
MacRae R. A joined-up food policy for Canada. Journal of Hunger Environmental Nutrition [Internet]. 2011 [cited 2020 Jun 02];6(4):424-457.	Canada	HIC
Mah CL, Thang H. Cultivating food connections: the Toronto food strategy and municipal deliberation on food. International Planning Studies [Internet]. 2013 [cited 2019 Dec 31];18(1):96-110.	Canada	HIC
Mair H, Sumner J. Critical encounters: introduction to special issue on leisure and food. Leisure [Internet]. 2013 [cited 2019 Dec 31];37(4):311-320.	Canada	HIC
Mair H, Sumner J. Critical thinking for sustainable development at the Creemore 100 Mile Store. Journal of Rural Community and Development [Internet]. 2019 [cited 2019 Dec 31];14(3).	Canada	HIC
Mair H, Sumner J. Critical tourism pedagogies: exploring the potential through food. Journal of Hospitality, Leisure, Sports and Tourism Education [Internet]. 2017 [cited 2020 Jun 02];21:195-203.	Canada	HIC
Mansfield B, Mendes W. Municipal food strategies and integrated approaches to urban agriculture: exploring three cases from the global north. International Planning Studies [Internet]. 2013 [cited 2019 Dec 31];18(1):37-60.	Canada	HIC
Martin W, Vold L. Building capacity through urban agriculture: report on the askiy project. Health Promotion and Chronic Disease Prevention in Canada [Internet]. 2018 [cited 2020 Jun 02];38(1):29-35.	Canada	HIC
Maynard M, Meyer SB, Perlman CM, Kirkpatrick SI. Experiences of food insecurity among undergraduate students: "You can't starve yourself through school". The Canadian Journal of Higher Education [Internet]. 2018 [cited 2019 Dec 31];48(2):130-148.	Canada	HIC
McIsaac J-LD, Ata N, Kirk SFL. Describing food availability in schools using different healthy eating guidelines: moving forward with simpler nutrition recommendations. Canadian Journal of Dietetic Practice and Research [Internet]. 2019 [cited 2019 Dec 31];80(1):22-29.	Canada	HIC
McNamara MJ, Cumming SJ, Pulis J. Negotiating bottom-up participation in the complex game of philanthropy: insights from the community ideas factory. Canadian Journal of Nonprofit and Social Economy Research [Internet]. 2018 [cited 2020 Jun 02];9(2):41-61.	Canada	HIC
Mendly-Zambo Z, Raphael D. Competing discourses of household food insecurity in Canada. Social Policy and Society [Internet]. 2019 [cited 2020 Jun 02];18(4):535-554.	Canada	HIC
Moffat T, Thrasher D. School meal programs and their potential to operate as school-based obesity prevention and nutrition interventions: case studies from France and Japan. Critical Public Health [Internet]. 2016 [cited 2019 Dec 31];26(2):133-146.	Canada	HIC
Moffatt L. Start with a seedling: uncovering the kindergarten language and literacy curriculum one leaf at a time. Language and Literacy [Internet]. 2016 [cited 2019 Dec 31];18(3):89-105.	Canada	HIC
Moreau T, Speight D. Cooking up diverse diets: advancing biodiversity in food and agriculture through collaborations with chefs. Crop Science [Internet]. 2019 [cited 2019 Dec 31];59(6):2381-2386.	Canada	HIC
Mount P, Hazen S, Holmes S, Fraser E, Winson A, Knezevic I, Nelson E, Ohberg L, Andrée P, Landman K. Barriers to the local food movement: Ontario's community food projects and the capacity for convergence. Local Environment [Internet]. 2013 [cited 2019 Dec 31];18(5):592-605.	Canada	HIC
Oleschuk M. Gender, cultural schemas, and learning to cook. Gender & Society [Internet]. 2019 [cited 2019 Dec 31];33(4):607-628.	Canada	HIC
Powell LJ, Wittman H. Farm to school in British Columbia: mobilizing food literacy for food sovereignty. Agriculture and Human Values [Internet]. 2018 [cited 2019 Dec 31];35(1):193-206.	Canada	HIC
Renwick K, Powell LJ. Focusing on the literacy in food literacy: practice, community, and food sovereignty. Journal of Family and Consumer Sciences [Internet]. 2019 [cited 2020 Jun 02];111(1):24-30.	Canada	HIC
Roblin L, Truscott R, Boddy MR. The development of a provincial food and nutrition strategy through cross-sector collaboration. Canadian Journal of Dietetic Practice and Research [Internet]. 2018 [cited 2019 Dec 31];79(1):28-31.	Canada	HIC
Rojas A, Black J, Orrego E, Chapman G, Valley W. Insights from the Think&EatGreen@ School Project: how a community-based action research project contributed to healthy and sustainable school food systems in Vancouver. Canadian Food Studies [Internet]. 2017 [cited 2019 Dec 31];4(2):25-46.	Canada	HIC
Santaló MI, Gibbons S, Naylor PJ. Using food models to enhance sugar literacy among older adolescents: evaluation of a brief experiential nutrition education intervention. Nutrients [Internet]. 2019 [cited 2020 Jun 06];11(8):1763-1778.	Canada	HIC
Shareck M, Benmarhnia T, Berger N, Smith NR, Lewis D, Cummins S. Does the neighborhood food environment contribute to ethnic inequalities in fast-food intake? Findings from the ORiEL study. Preventive Medicine Reports [Internet]. 2019 [cited 2019 Dec 31];16:1-7.	Canada	HIC
Si Z, Regnier-Davies J, Scott S. Food safety in urban China: perceptions and coping strategies of residents in Nanjing. China Information [Internet]. 2018 [cited 2019 Dec 31];32(3):377-399.	Canada	HIC
Slater J, Falkenberg T, Rutherford J, Colatruglio S. Food literacy competencies: a conceptual framework for youth transitioning to adulthood. International Journal of Consumer Studies [Internet]. 2018 [cited 2020 Jun 02];42(5):547-556.	Canada	HIC
Slater J, Mudryj AN. Nurturing future generations: household food practices of Canadian children and family meal participation. Canadian Journal of Dietetic Practice and Research [Internet]. 2016 [cited 2019 Dec 31];77(3):113-118.	Canada	HIC
Slater J. Food literacy: a critical tool in a complex foodscape. Journal of Family and Consumer Sciences [Internet]. 2017 [cited 2019 Dec 31];109(2):14-20.	Canada	HIC
Slater J. Is cooking dead? The state of home economics food and nutrition education in a Canadian province. International Journal of Consumer Studies [Internet]. 2013 [cited 2019 Dec 31];37(6):617-624.	Canada	HIC
Soma T. Space to waste: the influence of income and retail choice on household food consumption and food waste in Indonesia. International Planning Studies [Internet]. 2019 [cited 2020 Jun 02]:1-21.	Canada	HIC
Stahlbrand L. Can values-based food chains advance local and sustainable food systems? Evidence from case studies of university procurement in Canada and the UK. International Journal of Sociology of Agriculture Food [Internet]. 2017 [cited 2019 Dec 31];24(1):77-95.	Canada	HIC
Stephens TA, Black JL, Chapman GE, Velazquez CE, Rojas A. Participation in school food and nutrition activities among grade 6-8 students in vancouver. Canadian Journal of Dietetic Practice and Research [Internet]. 2016 [cited 2019 Dec 31];77(3):148-153.	Canada	HIC
Sumner J, Lapalme H. The public plate in the transnational city: tensions among food procurement, global trade and local legislation. Canadian Food Studies [Internet]. 2019 [cited 2019 Dec 31];6(1):22-42.	Canada	HIC
Sumner J. Eating as if it really matters: teaching the pedagogy of food in the age of globalization. Brock Education [Internet]. 2013 [cited 2019 Dec 31];22(2):41-55.	Canada	HIC
Sumner J. Food literacy and adult education: learning to read the world by eating. The Canadian Journal for the Study of Adult Education [Internet]. 2013 [cited 2020 Jun 02];25(2):79-91.	Canada	HIC
Sumner J. Reading the world: food literacy and the potential for food system transformation. Studies in the Education of Adults [Internet]. 2015 [cited 2020 Jun 02];47(2):128-141.	Canada	HIC
Thomas H, Azevedo Perry E, Slack J, Samra HR, Manowiec E, Petermann L, Manafò E, Kirkpatrick SI. Complexities in conceptualizing and measuring food literacy. Journal of the Academy of Nutrition and Dietetics [Internet]. 2019 [cited 2019 Dec 31];119(4):563-573.	Canada	HIC
Thomas HM, Irwin JD. Cook It Up! A community-based cooking program for at-risk youth: overview of a food literacy intervention. BMC Research Notes [Internet]. 2011 [cited 2019 Dec 31];4:495-502.	Canada	HIC
Truman E, Bischoff M, Elliott C. Which literacy for health promotion: health, food, nutrition or media? Health Promotion International [Internet]. 2019 [cited 2020 Jun 02];35(2):432-444.	Canada	HIC
Truman E, Elliott C. Barriers to food literacy: a conceptual model to explore factors inhibiting proficiency. Journal of Nutrition Education and Behavior [Internet]. 2019 [cited 2019 Dec 31];51(1):107-111.	Canada	HIC
Truman E, Elliott C. Health-promoting skills for children: evaluating the influence of a media literacy and food marketing intervention. Health Education Journal [Internet]. 2019 [cited 2019 Dec 31];79(4):431-445.	Canada	HIC
Truman E, Lane D, Elliott C. Defining food literacy: a scoping review. Appetite [Internet]. 2017 [cited 2020 Jun 02];116:365-371.	Canada	HIC
Truman E, Raine K, Mrklas K, Prowse R, Hoed RCD, Watson-Jarvis K, Loewen J, Gorham M, Ricciardi C, Tyminski S, Elliott C. Promoting children's health: toward a consensus statement on food literacy. Canadian Journal of Public Health [Internet]. 2017 [cited 2019 Dec 31];108(2):e211-e213.	Canada	HIC
Urrutia I, Dias GM, Clapp J. Material and visceral engagements with household food waste: towards opportunities for policy interventions. Resources, Conservation and Recycling [Internet]. 2019 [cited 2019 Dec 31];150:1-8.	Canada	HIC
Valley W, Wittman H. Beyond feeding the city: the multifunctionality of urban farming in Vancouver, BC. City, Culture and Society [Internet]. 2019 [cited 2019 Dec 31];16:36-44.	Canada	HIC
Vanderlee L, Goorang S, Karbasy K, Vandevijvere S, L’Abbé MR. Policies to create healthier food environments in Canada: experts’ evaluation and prioritized actions using the healthy food environment policy index (Food-EPI). International Journal of Environmental Research Public Health [Internet]. 2019 [cited 2019 Dec 31];16(22):4473-4490.	Canada	HIC
Vanderlee L, Hobin EP, White CM, Hammond D. Grocery shopping, dinner preparation, and dietary habits among adolescents and young adults in Canada. Canadian Journal of Dietetic Practice and Research [Internet]. 2018 [cited 2019 Dec 31];79(4):157-163.	Canada	HIC
Vanderlee L, Mary RLA. Commentary – food for thought on food environments in Canada. Health Promotion and Chronic Disease Prevention in Canada [Internet]. 2017 [cited 2019 Dec 31];37(9):263-265.	Canada	HIC
Weiler AM, Hergesheimer C, Brisbois B, Wittman H, Yassi A, Spiegel JM. Food sovereignty, food security and health equity: a meta-narrative mapping exercise. Health Policy Planning [Internet]. 2014 [cited 2019 Dec 31];30(8):1078-1092.	Canada	HIC
Wilk P, Cooke M. Collaborative public health system interventions for chronic disease prevention among urban Aboriginal Peoples. International Indigenous Policy Journal [Internet]. 2015 [cited 2019 Dec 31];6(4):1-14.	Canada	HIC
Wittman H, Blesh J. Food sovereignty and fome zero: connecting public food procurement programmes to sustainable rural development in Brazil. Journal of Agrarian Change [Internet]. 2017 [cited 2019 Dec 31];17(1):81-105.	Canada	HIC
Wood SLR, Alam M, Dupras J. Multiple pathways to more sustainable diets: shifts in diet composition, caloric intake and food waste. Frontiers in Sustainable Food Systems [Internet]. 2019 [cited 2020 Jun 02];3(89):1-13.	Canada	HIC
Woodruff SJ. Fruit and vegetable intake and preferences associated with the northern fruit and vegetable program (2014–2016). Canadian Journal of Dietetic Practice and Research [Internet]. 2019 [cited 2019 Dec 31];80(2):72-78.	Canada	HIC
Francis-Granderson I, McDonald A. Parents’ perceptions of healthy eating practices in north-east Trinidad. Proceedings of Singapore Healthcare [Internet]. 2018 [cited 2019 Dec 31];27(3):175-179.	Jamaica	UMIC
Mérida Rios L, Márquez Serrano M, Jiménez Aguilar A, Barboza Chacón L, Rueda Neria CM, Arenas Monreal L. Promoting fruit, vegetable and simple water consumption among mothers and teachers of preschool children: An Intervention Mapping initiative. Evaluation and Program Planning [Internet]. 2019 [cited 2019 Dec 31];76(101675):1-8.	Mexico	UMIC
Amin SA, Lehnerd M, Cash SB, Economos CD, Sacheck JM. Development of a Tool for Food Literacy Assessment in Children (TFLAC). Journal of Nutrition Education and Behavior [Internet]. 2019 [cited 2019 Dec 31];51(3):364-369.	United States of America	HIC
Amin SA, Panzarella C, Lehnerd M, Cash SB, Economos CD, Sacheck JM. Identifying food literacy educational opportunities for youth. Health Education & Behavior [Internet]. 2018 [cited 2019 Dec 31];45(6):918-925.	United States of America	HIC
Amuta-Jimenez AO, Lo C, Talwar D, Khan N, Barry AE. Food label literacy and use among US adults diagnosed with cancer: results from a national representative study. Journal of Cancer Education [Internet]. 2018 [cited 2019 Dec 31];34(5):1-10.	United States of America	HIC
Batat W, Peter PC, Vicdan H, Manna V, Ulusoy E, Ulusoy E, Hong S. Alternative food consumption (AFC): idiocentric and allocentric factors of influence among low socio-economic status (SES) consumers. Journal of Marketing Management [Internet]. 2017 [cited 2019 Dec 31];33(7-8):580-601.	United States of America	HIC
Bay JL. Research justice as reciprocity: homegrown research methodologies. Community Literacy Journal [Internet]. 2019 [cited 2019 Dec 31];14(1):7-25.	United States of America	HIC
Blair D. The child in the garden: an evaluative review of the benefits of school gardening. The Journal of Environmental Education [Internet]. 2009 [cited 2019 Dec 31];40(2):15-38.	United States of America	HIC
Block LG, Grier SA, Childers TL, Davis B, Ebert JEJ, Kumanyika S, Laczniak RN, Machin JE, Motley CM, Peracchio L, Pettigrew S, Scott M, Van Ginkel Bieshaar MNG. From nutrients to nurturance: A conceptual introduction to food well-being. Journal of Public Policy and Marketing [Internet]. 2011 [cited 2019 Dec 31];30(1):5-13.	United States of America	HIC
Bollinger B, Hammond D, Hobin E, Liebman E, Sacco J. Do educational campaigns for on-shelf nutritional labeling work? SSRN [Internet]. 2019 [cited 2019 Dec 31]:1-58.	United States of America	HIC
Bradford TW, Grier S. Restricted pleasure for healthy eating and food well-being. Qualitative Market Research [Internet]. 2019 [cited 2019 Dec 31];22(4):557-569.	United States of America	HIC
Brewer H, Church EM, Brewer SL. The impact of content-based network technologies on perceptions of nutrition literacy. American Journal of Health Education [Internet]. 2016 [cited 2019 Dec 31];47(4):243-252.	United States of America	HIC
Bublitz MG, Hansen J, Peracchio LA, Tussler S. Hunger and food well-being: advancing research and practice. Journal of Public Policy and Marketing [Internet]. 2019 [cited 2019 Dec 31];38(2):136-153.	United States of America	HIC
Bublitz MG, Peracchio LA, Andreasen AR, Kees J, Kidwell B, Miller EG, Motley CM, Peter PC, Rajagopal P, Scott ML, Vallen B. Promoting positive change: advancing the food well-being paradigm. Journal of Business Research [Internet]. 2013 [cited 2019 Dec 31];66(8):1211-1218.	United States of America	HIC
Bublitz MG, Peracchio LA, Andreasen AR, Kees J, Kidwell B, Miller EG, Motley CM, Peter PC, Rajagopal P, Scott ML, Vallen B. The quest for eating right: advancing food well-being. Journal of Research for Consumers [Internet]. 2011 [cited 2019 Dec 31];(19):1-12.	United States of America	HIC
Bublitz MG, Peracchio LA, Dadzie CA, Escalas JE, Hansen J, Hutton M, Nardini G, Absher C, Tangari AH. Food access for all: empowering innovative local infrastructure. Journal of Business Research [Internet]. 2019 [cited 2019 Dec 31];100:354-365.	United States of America	HIC
Cairns K, Johnston J. On (not) knowing where your food comes from: meat, mothering and ethical eating. Agriculture and Human Values [Internet]. 2018 [cited 2019 Dec 31];35(3):569-580.	United States of America	HIC
Cairns K. Beyond magic carrots: garden pedagogies and the rhetoric of effects. Harvard Educational Review [Internet]. 2018 [cited 2019 Dec 31];88(4):516-537.	United States of America	HIC
Carbone ET, Zoellner JM. Nutrition and health literacy: a systematic review to inform nutrition research and practice. Journal of the Academy of Nutrition and Dietetics [Internet]. 2012 [cited 2019 Dec 31];112(2):254-265.	United States of America	HIC
Carney MA. Eating and feeding at the margins of the state: barriers to health care for undocumented migrant women and the “clinical” aspects of food assistance. Medical Anthropology Quarterly [Internet]. 2015 [cited 2019 Dec 31];29(2):196-215.	United States of America	HIC
Cortés DE, Millán-Ferro A, Schneider K, Vega RR, Caballero AE. Food purchasing selection among low-income, Spanish-speaking Latinos. American Journal of Preventive Medicine [Internet]. 2013 [cited 2019 Dec 31];44(3):S267-S273.	United States of America	HIC
Cramer SE, Ball AL, Hendrickson MK. “Our school system is trying to be agrarian”: educating for reskilling and food system transformation in the rural school garden. Agriculture and Human Values [Internet]. 2019 [cited 2019 Dec 31];36(3):507-519.	United States of America	HIC
Cuy Castellanos D, Jones JC, Christaldi J, Liutkus KA. Perspectives on the development of a local food system: the case of Dayton, Ohio. Agroecology and Sustainable Food Systems [Internet]. 2017 [cited 2019 Dec 31];41(2):186-203.	United States of America	HIC
Czarnezki JJ. Food, law & the environment: informational and structural changes for a sustainable food system. Utah Environmental Law Review [Internet]. 2011 [cited 2019 Dec 31];31(2):263-290.	United States of America	HIC
Davis B, Pechmann C. Introduction to the special issue on transformative consumer research: developing theory to mobilize efforts that improve consumer and societal well-being. Journal of Business Research [Internet]. 2013 [cited 2019 Dec 31];66(8):1168-1170.	United States of America	HIC
Demas A. Low-fat school lunch programs: achieving acceptance. The American Journal of Cardiology [Internet]. 1998 [cited 2019 Dec 31];82(10):80-82.	United States of America	HIC
Diaz JM, Warner LA, Webb S, Barry D. Obstacles for school garden program success: expert consensus to inform policy and practice. Applied Environmental Education Communication [Internet]. 2019 [cited 2019 Dec 31];18(3):195-206.	United States of America	HIC
Dixon N, Ward M, Phetteplace E. The maker movement and the Louisville free public library. Reference & User Services Quarterly [Internet]. 2014 [cited 2019 Dec 31];54(1):17-19.	United States of America	HIC
Djang HC, Andersen B, Masters T, Vanslyke J, Beadnell B. Key ingredients for school food systems: an evaluation of the Orfalea Foundation's school food initiative. The Foundation Review [Internet]. 2016 [cited 2019 Dec 31];8(2):20-38.	United States of America	HIC
Doub AE, Small M, Birch L. An exploratory analysis of child feeding beliefs and behaviors included in food blogs written by mothers of preschool-aged children. Journal of Nutrition Education and Behavior [Internet]. 2016 [cited 2019 Dec 31];48(2):93-103.	United States of America	HIC
Dubisar AM. "If I Can't Bake, I Don't Want To Be Part of Your Revolution": CODEPINK's Activist Literacies of Peace and Pie. Community Literacy Journal [Internet]. 2016 [cited 2019 Dec 31];10(2):1-18.	United States of America	HIC
Dubisar AM. Toward a feminist food rhetoric. Rhetoric Review [Internet]. 2018 [cited 2019 Dec 31];37(1):118-130.	United States of America	HIC
Edelman M, Weis T, Baviskar A, Borras Jr SM, Holt-Giménez E, Kandiyoti D, Wolford W. Introduction: critical perspectives on food sovereignty. Journal of Peasant Studies [Internet]. 2014 [cited 2019 Dec 31];41(6):911-931.	United States of America	HIC
Egerer M, Ordóñez C, Lin BB, Kendal D. Multicultural gardeners and park users benefit from and attach diverse values to urban nature spaces. Urban Forestry & Urban Greening [Internet]. 2019 [cited 2019 Dec 31];46:1-14.	United States of America	HIC
El Zein A, Shelnutt KP, Colby S, Vilaro MJ, Zhou W, Greene G, Olfert MD, Riggsbee K, Jesse Stabile M, Mathews AE. Prevalence and correlates of food insecurity among U.S. college students: a multi-institutional study. BMC Public Health [Internet]. 2019 [cited 2019 Dec 31];19(660).	United States of America	HIC
Elrick H, Samaras TT, Demas A. Missing links in the obesity epidemic. Nutrition Research [Internet]. 2002 [cited 2019 Dec 31];22(10):1101-1123.	United States of America	HIC
Englund TR, Zhou M, Hedrick VE, Kraak VI. How branded marketing and media campaigns can support a healthy diet and food well-being for Americans: evidence for 13 campaigns in the United States. Journal of Nutrition Education and Behavior [Internet]. 2019 [cited 2019 Dec 31];52(1):87-95.	United States of America	HIC
Erickson GS, Barken M, Barken D. Caroline Elementary School’s hybrid garden: a case study in social marketing. Journal of Social Marketing [Internet]. 2015 [cited 2019 Dec 31];5(4):324-337.	United States of America	HIC
Follmer-Reece H, Kostina-Ritchey E. Food challenge: cultivating food competence among adolescents. Food Studies: An Interdisciplinary Journal [Internet]. 2015 [cited 2019 Dec 31];5(4):1-14.	United States of America	HIC
Frerichs L, Intolubbe-Chmil L, Brittin J, Teitelbaum K, Trowbridge M, Huang TT. Children's discourse of liked, healthy, and unhealthy foods. Journal of the Academy of Nutrition and Dietetics [Internet]. 2016 [cited 2019 Dec 31];116(8):1323-1331.	United States of America	HIC
Galbreath ML. Sponsors of agricultural literacies: intersections of institutional and local knowledge in a farming community. Community Literacy Journal [Internet]. 2015 [cited 2019 Dec 31];10(1):59-72.	United States of America	HIC
Gibbs HD, Ellerbeck EF, Gajewski B, Zhang C, Sullivan DK. The Nutrition Literacy Assessment Instrument is a valid and reliable measure of nutrition literacy in adults with chronic disease. Journal of Nutrition Education and Behavior [Internet]. 2018 [cited 2020 Jun 02];50(3):247-257.	United States of America	HIC
Gold A, Harden N. Navigating borders: the evolution of the Cass Clay Food Partners. Journal of Agriculture, Food Systems, and Community Development [Internet]. 2018 [cited 2020 Jun 02];8(B):29-38.	United States of America	HIC
Guo R, Bain BA, Willer J. Application of a logic model to an evidence-based practice training program for speech-language pathologists and audiologists. Journal of Allied Health [Internet]. 2011 [cited 2019 Dec 31];40(1):e23-e28.	United States of America	HIC
Hoey L, Sponseller A. “It’s hard to be strategic when your hair is on fire”: alternative food movement leaders’ motivation and capacity to act. Agriculture and Human Values [Internet]. 2018 [cited 2020 Jun 02];35(3):595-609.	United States of America	HIC
House V. Re-framing the argument: critical service-learning and community-centered food literacy. Community Literacy Journal [Internet]. 2014 [cited 2019 Dec 31];8(2):1-16.	United States of America	HIC
Huang CY, Reisch LA, Gwozdz W, Molnár D, Konstabel K, Michels N, Tornaritis M, Eiben G, Siani A, Fernández-Alvira JM, Ahrens W, Pigeot I, Lissner L. Pester power and its consequences: do European children's food purchasing requests relate to diet and weight outcomes? Public Health Nutrition [Internet]. 2016 [cited 2019 Dec 31];19(13):2393-2403.	United States of America	HIC
iegner A, Sowerwine J, Acey C. Does urban agriculture improve food security? Examining the nexus of food access and distribution of urban produced foods in the United States: a systematic review. Sustainability [Internet]. 2018 [cited 2020 Jun 02];10(9):2988-3015.	United States of America	HIC
Jones AM, Zidenberg-Cherr S. Exploring nutrition education resources and barriers, and nutrition knowledge in teachers in California. Journal of Nutrition Education and Behavior [Internet]. 2015 [cited 2019 Dec 31];47(2):162-169.	United States of America	HIC
Jones G, Robine A, Rathman L. A culinary nutrition course to improve college students’ food preparation ability. Journal of Culinary Science and Technology [Internet]. 2019 [cited 2019 Dec 31];17:1-10.	United States of America	HIC
Jung T, Huang J, Eagan L, Oldenburg D. Influence of school-based nutrition education program on healthy eating literacy and healthy food choice among primary school children. International Journal of Health Promotion Education [Internet]. 2019 [cited 2019 Dec 31];57(2):67-81.	United States of America	HIC
Katz DL, Treu JA, Ayettey RG, Kavak Y, Katz CS, Njike V. Testing the effectiveness of an abbreviated version of the nutrition detectives program. Preventing Chronic Disease [Internet]. 2014 [cited 2019 Dec 31];11(4).	United States of America	HIC
Keith JF, Stastny S, Brunt A, Agnew W. Barriers and Strategies for Healthy Food Choices among American Indian Tribal College Students: A Qualitative Analysis. Journal of the Academy of Nutrition and Dietetics [Internet]. 2018 [cited 2019 Dec 31];118(6):1017-1026.	United States of America	HIC
Kelley GA, Kelley KS. Systematic reviews and meta-analysis in nutrition research. British Journal of Nutrition [Internet]. 2019 [cited 2019 Dec 31];122(11):1279–1294.	United States of America	HIC
Kemp E, Borders AL. Occupational dream pursuit: decision making and consumption behaviors. The Journal of Consumer Marketing [Internet]. 2017 [cited 2019 Dec 31];34(4):319-327.	United States of America	HIC
Khrebtan-Hörhager J. A taste of Europe: eating/reading between the lines of the German–Italian failed love story. Journal of International and Intercultural Communication [Internet]. 2017 [cited 2019 Dec 31];10(3):255-271.	United States of America	HIC
Kimura AH. Between technocracy and democracy: an experimental approach to certification of food products by Japanese consumer cooperative women. Journal of Rural Studies [Internet]. 2010 [cited 2019 Dec 31];26(2):130-140.	United States of America	HIC
Kimura AH. Food education as food literacy: privatized and gendered food knowledge in contemporary Japan. Agriculture and Human Values [Internet]. 2011 [cited 2020 Jun 02];28(4):465-482.	United States of America	HIC
Kolasa KM, Kay C, Henes S, Sullivan C. The clinical nutritional implications of obesity and overweight. [Internet]. 2006 [cited 2019 Dec 31];67(4):283-287.	United States of America	HIC
Kolasa KM, Peery A, Harris NG, Shovelin K. Food literacy partners program: a strategy to increase community food literacy. Topics in Clinical Nutrition [Internet]. 2001 [cited 2019 Dec 31];16(4):1-10.	United States of America	HIC
Kovacic MB, Stigler S, Smith A, Kidd A, Vaughn LM. Beginning a partnership with photovoice to explore environmental health and health inequities in minority communities. International Journal of Environmental Research and Public Health [Internet]. 2014 [cited 2020 Jun 02];11(11):11132-11151.	United States of America	HIC
Kumanyika SK. A framework for increasing equity impact in obesity prevention. American Journal of Public Health [Internet]. 2019 [cited 2019 Dec 31];109(10):1350-1357.	United States of America	HIC
Lahne J, Wolfson JA, Trubek A. Development of the Cooking and Food Provisioning Action Scale (CAFPAS): a new measurement tool for individual cooking practice. Food Quality and Preference [Internet]. 2017 [cited 2020 Jun 02];62:96-105.	United States of America	HIC
LeRouge C, Durneva P, Sangameswaran S, Gloster AM. Design guidelines for a technology-enabled nutrition education program to support overweight and obese adolescents: qualitative user-centered design study. Journal of Medical Internet Research [Internet]. 2019 [cited 2019 Dec 31];21(7):e14430-e14446.	United States of America	HIC
Lytton M. Health literacy: an opinionated perspective. American Journal of Preventive Medicine [Internet]. 2013 [cited 2019 Dec 321];45(6):e35-e40.	United States of America	HIC
Malan H, Watson TD, Slusser W, Glik D, Rowat AC, Prelip M. Challenges, opportunities, and motivators for developing and applying food literacy in a university setting: a qualitative study. Journal of the Academy of Nutrition and Dietetics [Internet]. 2019 [cited 2020 Jun 02];120(1):33-44.	United States of America	HIC
Mars M. From bread we build community: entrepreneurial leadership and the co-creation of local food businesses and systems. Journal of Agriculture, Food Systems, and Community Development [Internet]. 2015 [cited 2019 Dec 31];5(3):63-77.	United States of America	HIC
Martinez SM, Grandner MA, Nazmi A, Canedo ER, Ritchie LD. Pathways from food insecurity to health outcomes among California University students. Nutrients [Internet]. 2019 [cited 2019 Dec 31];11(6):1419-1430.	United States of America	HIC
Mbogori T, Arthur TM. Perception of body weight status is associated with the health and food intake behaviors of adolescents in the United States. American Journal of Lifestyle Medicine [Internet]. 2019 [cited 2019 Dec 31]:1-6.	United States of America	HIC
McNeil A, Arena R. The evolution of health literacy and communication: introducing health harmonics. Progress in Cardiovascular Diseases [Internet]. 2017 [cited 2019 Dec 31];59(5):463-470.	United States of America	HIC
Merritt E. Because food can change the world. Museums & Social Issues [Internet]. 2012 [cited 2019 Dec 31];7(1):13-22.	United States of America	HIC
Murillo LA, Fink L, Allen E. Learning from bilingual family literacies. Language Arts [Internet]. 2012 [cited 2019 Dec 31];90(1):18-29.	United States of America	HIC
Naylor L. Hired gardens and the question of transgression: lawns, food gardens and the business of 'alternative' food practice. Cultural Geographies [Internet]. 2012 [cited 2019 Dec 31];19(4):483-504.	United States of America	HIC
Nazmi A, Tseng M, Robinson D, Neill D, Walker J. A nutrition education intervention using NOVA is more effective than MyPlate alone: a proof-of-concept randomized controlled trial. Nutrients [Internet]. 2019 [cited 2019 Dec 31];11(12):2965-2974.	United States of America	HIC
Nowak AJ, Kolouch G, Schneyer L, Roberts KH. Building food literacy and positive relationships with healthy food in children through school gardens. Childhood Obesity [Internet]. 2012 [cited 2019 Dec 31];8(4):392-395.	United States of America	HIC
Olan EL, Campbell LO, Jahani S. Examining second graders’ healthy food choices: through literacy and active learning. Nutrition and Metabolic Insights [Internet]. 2019 [cited 2019 Dec 31];12:1-7.	United States of America	HIC
Page-Reeves J, Scott AA, Moffett M, Apodaca V, Apodaca V. "Is always that sense of wanting … never really being satisfied": women's quotidian struggles with food insecurity in a Hispanic community in New Mexico. Journal of Hunger & Environmental Nutrition, [Internet]. 2014 [cited 2019 Dec 31];9(2):183-209.	United States of America	HIC
Pennell M. (Dis)comfort food: connecting food, social media, and first-year college undergraduates. Food, Culture and Society [Internet]. 2018 [cited 2019 Dec 31];21(2):255-270.	United States of America	HIC
Persoskie A, Hennessy E, Nelson WL. US consumers’ understanding of nutrition labels in 2013: the importance of health literacy. Preventing Chronic Disease [Internet]. 2017 [cited 2019 Dec 31];14(e86):1-11.	United States of America	HIC
Pettygrove M, Ghose R. From "Rust Belt" to "Fresh Coast": remaking the city through food justice and urban agriculture. Annals of the American Association of Geographers [Internet]. 2018 [cited 2019 Dec 31];108(2):591-603.	United States of America	HIC
Pham N, Mandel N. What influences consumer evaluation of genetically modified foods? Journal of Public Policy Marketing [Internet]. 2019 [cited 2019 Dec 31];38(2):263-279.	United States of America	HIC
Philbin MM, Parker CM, Flaherty MG, Hirsch JS. Public libraries: a community-level resource to advance population health. Journal of Community Health [Internet]. 2019 [cited 2019 Dec 31];44(1):192-199.	United States of America	HIC
Porter K, Chen Y, Estabrooks P, Noel L, Bailey A, Zoellner J. Using teach-back to understand participant behavioral self-monitoring skills across health literacy level and behavioral condition. Journal of Nutrition Education and Behavior [Internet]. 2016 [cited 2020 Jun 02];48(1):20-26.	United States of America	HIC
Prudic KL, Wilson JK, Toshack MC, Gerst KL, Rosemartin A, Crimmins TM, Oliver JC. Creating the urban farmer’s almanac with citizen science data. Insects [Internet]. 2019 [cited 2019 Dec 31];10(9):294-304.	United States of America	HIC
Quelly SB. Helping with meal preparation and children's dietary intake: a literature review. Journal of School Nursing [Internet]. 2019 [cited 2019 Dec 31];35(1):51-60.	United States of America	HIC
Rondinelli AJ, Morris MD, Rodwell TC, Moser KS, Paida P, Popper ST, Brouwer KC. Under- and over-nutrition among refugees in San Diego County, California. Journal of Immigrant and Minority Health [Internet]. 2011 [cited 2019 Dec 31];13(1):161-168.	United States of America	HIC
Rowat AC, Soh M, Malan H, Jensen L, Schmidt L, Slusser W. Promoting an interdisciplinary food literacy framework to cultivate critical citizenship. Journal of American College Health [Internet]. 2019 [cited 2019 Dec 31]:1-4.	United States of America	HIC
Ruiz LD, Zuelch ML, Dimitratos SM, Scherr RE. Adolescent obesity: diet quality, psychosocial health, and cardiometabolic risk factors. Nutrients [Internet]. 2019 [cited 2019 Dec 31];12(1):43-65.	United States of America	HIC
Rushakoff JA, Zoughbie DE, Bui N, DeVito K, Makarechi L, Kubo H. Evaluation of Healthy2Go: a country store transformation project to improve the food environment and consumer choices in Appalachian Kentucky. Preventive Medicine Reports [Internet]. 2017 [cited 2019 Dec 31];7:187-192.	United States of America	HIC
Sadler RC, Clark AF, Wilk P, O'Connor C, Gilliland JA. Using GPS and activity tracking to reveal the influence of adolescents' food environment exposure on junk food purchasing. Canadian Journal of Public Health [Internet]. 2016 [cited 2019 Dec 31];107(1):ES14-ES20.	United States of America	HIC
Santana C, Kuznetsov S, Schmeckpeper S, Curry LJ, Long E, Davis L, Koerner H, McQuarrie KB. Mindful persistence: literacies for taking up and sustaining fermented-food projects. Community Literacy Journal [Internet]. 2015 [cited 2019 Dec 31];10(1):40-58.	United States of America	HIC
Sharma S, Helfman L, Albus K, Pomeroy M, Chuang R-j, Markham C. Feasibility and acceptability of brighter bites: a food co-op in schools to increase access, continuity and education of fruits and vegetables among low-income populations. Journal of Primary Prevention [Internet]. 2015 [cited 2019 Dec 31];36(4):281-286.	United States of America	HIC
Siegner AB, Acey C, Sowerwine J. Producing urban agroecology in the East Bay: from soil health to community empowerment. Agroecology Sustainable Food Systems [Internet]. 2019 [cited 2019 Dec 31];44(5):566-593.	United States of America	HIC
Siegner AB. Experiential climate change education: challenges of conducting mixed-methods, interdisciplinary research in San Juan Islands, WA and Oakland, CA. Energy Research & Social Science [Internet]. 2018 [cited 2020 Jun 02];45:374-384.	United States of America	HIC
Snyder S. Ethnographies of taste: cooking, cuisine, and cultural literacy. Journal of Agricultural and Environmental Ethics [Internet]. 2009 [cited 2019 Dec 31];22(3):273-283.	United States of America	HIC
St George SM, Messiah SE, Sardinas KM, Poma S, Lebron C, Tapia MI, Maria Rosa V, Pantin H, Prado G. Familias unidas for health and wellness: adapting an evidence-based substance use and sexual risk behavior intervention for obesity prevention in Hispanic adolescents. Journal of Primary Prevention [Internet]. 2018 [cited 2019 Dec 31];39(6):529-553.	United States of America	HIC
Stokowski S, Paule-Koba AL, Kaunert C. Former college athletes' perceptions of adapting to transition. Journal of Issues in Intercollegiate Athletics [Internet]. 2019 [cited 2020 Jun 02];12:403-426.	United States of America	HIC
Swindle T, Phelps J. How does context relate to nutrition promotion and mealtime practice in early care and education settings? A qualitative exploration. Journal of the Academy of Nutrition and Dietetics [Internet]. 2018 [cited 2019 Dec 31];118(11):2081-2093.	United States of America	HIC
Torrence C, Griffin SF, Rolke L, Kenison K, AltaMae M. Faithful families cooking and eating smart and moving for health: evaluation of a community driven intervention. International Journal of Environmental Research and Public Health [Internet]. 2018 [cited 2019 Dec 31];15(9):1991-2005.	United States of America	HIC
Wallace L. Reflexive photography, attitudes, behavior, and CALL: ITAs improving spoken English intelligibility. CALICO Journal [Internet]. 2015 [cited 2019 Dec 31];32(3):449-479.	United States of America	HIC
Watson TD, Malan H, Glik D, Martinez SM. College students identify university support for basic needs and life skills as key ingredient in addressing food insecurity on campus. California Agriculture [Internet]. 2017 [cited 2020 Jun 02];71(3):130-138.	United States of America	HIC
Wickham CA, Carbone ET, Bigelow C. FuelUp&Go! A technology-driven food literacy program to change adolescents' knowledge, attitudes, and behaviors toward fruits, vegetables, sugar-sweetened beverages, and physical activity. Journal of Family Consumer Sciences [Internet]. 2019 [cited 2019 Dec 31];111(3):45-54.	United States of America	HIC
Wickham CA, Carbone ET. “Just say it like it is!” Use of a community-based participatory approach to develop a technology-driven food literacy program for adolescents. International Quarterly of Community Health Education, [Internet]. 2018 [cited 2019 Dec 31];38(2):83-97.	United States of America	HIC
Wickham CA, Carbone ET. What's technology cooking up? A systematic review of the use of technology in adolescent food literacy programs. Appetite [Internet]. 2018 [cited 2019 Dec 31];125:333-344.	United States of America	HIC
Widener P, Karides M. Food system literacy: empowering citizens and consumers beyond farm-to-fork pathways. Food, Culture & Society [Internet]. 2014 [cited 2019 Dec 31];17(4):665-687.	United States of America	HIC
Williams DR, Dixon PS. Impact of garden-based learning on academic outcomes in schools: synthesis of research between 1990 and 2010. Review of Educational Research [Internet]. 2013 [cited 2019 Dec 31];83(2):211-235.	United States of America	HIC
Wingert JR, Wasileski SA, Peterson K, Mathews LG, Lanou AJ, Clarke D. Enhancing integrative experiences: evidence of student perceptions of learning gains from cross-course interactions. Journal of the Scholarship of Teaching Learning [Internet]. 2011 [cited 2019 Dec 31];11(3):34-57.	United States of America	HIC
Wingert JR, Wasileski SA, Peterson K, Mathews LG, Lanou AJ, Clarke D. The impact of integrated student experiences on learning. Journal of the Scholarship of Teaching Learning [Internet]. 2014 [cited 2019 Dec 31];14(1):42-58.	United States of America	HIC
Withers D, Burns HL. Enhancing food security through experiential sustainability leadership practices: a study of the Seed to Supper program. Journal of Sustainability Education [Internet]. 2013 [cited 2020 Jun 02];5(1):1-21.	United States of America	HIC
Wolfson JA, Bostic S, Lahne J, Morgan C, Henley SC, Harvey J, Trubek A. A comprehensive approach to understanding cooking behavior: implications for research and practice. British Food Journal [Internet]. 2017 [cited 2019 Dec 31];119(5):1147-1158.	United States of America	HIC
Wrenn CL. College student literacy of food animal slaughter in the United States. International Journal of Sociology of Agriculture and Food [Internet]. 2018 [cited 2019 Dec 31];24(2):215-228.	United States of America	HIC
Yamashita L, Robinson D. Making visible the people who feed us: educating for critical food literacy through multicultural texts. Journal of Agriculture, Food Systems, Community Development [Internet]. 2016 [cited 2020 Jun 02];6(2):269-281.	United States of America	HIC
Yuen EYN, Thomson M, Gardiner H. Measuring nutrition and food literacy in adults: a systematic review and appraisal of existing measurement tools. Health Literacy Research and Practice, [Internet]. 2018 [cited 2020 Jun 02];2(3):e134-e160.	United States of America	HIC
Zheng Y, Bolton LE, Alba JW. Technology resistance: the case of food production processes. Journal of Public Policy and Marketing [Internet]. 2019 [cited 2019 Dec 31];38(2):246-262.	United States of America	HIC
Amouzandeh C, Fingland D, Vidgen HA. A scoping review of the validity, reliability and conceptual alignment of food literacy measures for adults. Nutrients [Internet]. 2019 [cited 2019 Dec 31];11(4):801-820.	Australia	HIC	Oceania
Archer C, Gallegos D, McKechnie R. Developing measures of food and nutrition security within an Australian context. Public Health Nutrition [Internet]. 2017 [cited 2019 Dec 31];20(14):2513-2522.	Australia	HIC
Bailey A, Bailey S, Bernoth M. 'I'd rather die happy': residents' experiences with food regulations, risk and food choice in residential aged care. A qualitative study. Contemporary Nurse [Internet]. 2017 [cited 2019 Dec 31];53(6):597-606.	Australia	HIC
Bailey CJ, Drummond MJ, Ward PR. Food literacy programmes in secondary schools: a systematic literature review and narrative synthesis of quantitative and qualitative evidence. Public Health Nutrition [Internet]. 2019 [cited 2019 Dec 31];22(15):2891-2913.	Australia	HIC
Barbour LR, Ho MYL, Davidson ZE, Palermo CE. Challenges and opportunities for measuring the impact of a nutrition programme amongst young people at risk of food insecurity: a pilot study. Nutrition Bulletin [Internet]. 2016 [cited 2019 Dec 31];41(2):122-129.	Australia	HIC
Begley A, Butcher LM, Bobongie V, Dhaliwal SS. Identifying participants who would benefit the most from an adult food-literacy program. International Journal of Environmental Research and Public Health [Internet]. 2019 [cited 2019 Dec 31];16(7).	Australia	HIC
Begley A, Gallegos D, Vidgen H. Effectiveness of Australian cooking skill interventions. British Food Journal [Internet]. 2017 [cited 2019 Dec 31];119(5):973-991.	Australia	HIC
Begley A, Paynter E, Butcher LM, Dhaliwal SS. Effectiveness of an adult food literacy program. Nutrients [Internet]. 2019 [cited 2019 Dec 31];11(4).	Australia	HIC
Begley A, Paynter E, Butcher LM, Dhaliwal SS. Examining the association between food literacy and food insecurity. Nutrients [Internet]. 2019 [cited 2019 Dec 31];11(2).	Australia	HIC
Begley A, Paynter E, Dhaliwal SS. Evaluation tool development for food literacy programs. Nutrients [Internet]. 2018 [cited 2019 Dec 31];10(11).	Australia	HIC
Bellotti B. Food literacy: reconnecting the city with the country. Agricultural Science [Internet]. 2010 [cited 2019 Dec 31];22(3):29-34.	Australia	HIC
Belton S, Jamieson M, Lawlis T. Despite challenges food relief is a conduit to developing relationships, trust and enabling client food security and specialized support: a case study. Journal of Hunger Environmental Nutrition [Internet]. 2019 [cited 2019 Dec 31]:1-16.	Australia	HIC
Boddy G, Booth A, Worsley A. What does healthy eating mean? Australian teachers’ perceptions of healthy eating in secondary school curricula. Health Education [Internet]. 2019 [cited 2019 Dec 31];119(4):277-290.	Australia	HIC
Bortolin N, Priestly J, Sangster J. Food provision among food relief agencies in rural Australia, and perceived barriers and enablers to provide healthy food. The Australian journal of rural health [Internet]. 2018 [cited 2019 Dec 31];26(2):86-92.	Australia	HIC
Brabazon T. Time for timbits? Fast food, slow food, class and culinary communication. Fast Capitalism [Internet]. 2019 [cited 2019 Dec 31];10(1):25-37.	Australia	HIC
Brooks N, Begley A. Adolescent food literacy programmes: a review of the literature. Nutrition and Dietetics [Internet]. 2014 [cited 2019 Dec 31];71(3):158-171.	Australia	HIC
Burton M, Reid M, Worsley A, Mavondo F. Food skills confidence and household gatekeepers' dietary practices. Appetite [Internet]. 2017 [cited 2019 Dec 31];108:183-190.	Australia	HIC
Burton M, Riddell L, Worsley A. Food consumers’ views of essential food knowledge and skills for all consumers. Health Education [Internet]. 2018 [cited 2019 Dec 31];118(3):277-288.	Australia	HIC
Butcher L, Ryan M, O’Sullivan T, Lo J, Devine A. What drives food insecurity in Western Australia? How the perceptions of people at risk differ to those of stakeholders. Nutrients [Internet]. 2018 [cited 2019 Dec 31];10(8):1059-1074.	Australia	HIC
Butcher LM, Chester MR, Aberle LM, Bobongie VJA, Davies C, Godrich SL, Milligan RAK, Tartaglia J, Thorne LM, Begley A. Foodbank of Western Australia’s healthy food for all. British Food Journal [Internet]. 2014 [cited 2019 Dec 31];116(9):1490-1505.	Australia	HIC
Butcher LM, O'Sullivan TA, Ryan MM, Lo J, Devine A. Utilising a multi‐item questionnaire to assess household food security in Australia. Health Promotion Journal of Australia [Internet]. 2019 [cited 2019 Dec 31];30(1):9-17.	Australia	HIC
Butcher LM, Ryan MM, O’Sullivan TA, Lo J, Devine A. Food-insecure household’s self-reported perceptions of food labels, product attributes and consumption behaviours. Nutrients [Internet]. 2019 [cited 2019 Dec 31];11(4).	Australia	HIC
Canal Vieira L, Serrao-Neumann S, Howes M. Local action with a global vision: the transformative potential of food social enterprises in Australia. Sustainability [Internet]. 2019 [cited 2019 Dec 31];11(23):6756-6772.	Australia	HIC
Carroll J-A, Capel EM, Gallegos D. Meat, masculinity, and health for the “typical Aussie bloke”: a social constructivist analysis of class, gender, and consumption. American Journal of Men's Health [Internet]. 2019 [cited 2019 Dec 31];13(6):1-12.	Australia	HIC
Coveney J, Begley A, Gallegos D. 'Savoir Fare': Are cooking skills a new morality? Australian Journal of Adult Learning [Internet]. 2012 [cited 2019 Dec 31];52(3):617-642.	Australia	HIC
Cyril S, Nicholson JM, Agho K, Polonsky M, Renzaho AM. Barriers and facilitators to childhood obesity prevention among culturally and linguistically diverse (CALD) communities in Victoria, Australia. Australian and New Zealand journal of public health [Internet]. 2017 [cited 2019 Dec 31];41(3):287-293.	Australia	HIC
Daniels LA. Feeding practices and parenting: a pathway to child health and family happiness. Annals of Nutrition Metabolism [Internet]. 2019 [cited 2019 Dec 31];74(2):29-42.	Australia	HIC
Farmar-Bowers Q. Finding ways to improve Australia's food security situation. Agriculture [Internet]. 2015 [cited 2019 Dec 31];5(2):286-312.	Australia	HIC
Farmar-bowers Q. Food security: one of a number of 'securities' we need for a full life: an Australian perspective. Journal of Agricultural and Environmental Ethics [Internet]. 2014 [cited 2019 Dec 31];27(5):811-829.	Australia	HIC
Farr-Wharton G, Foth M, Choi JHJ. Identifying factors that promote consumer behaviours causing expired domestic food waste. Journal of Consumer Behaviour [Internet]. 2014 [cited 2019 Dec 31];13(6):393-402.	Australia	HIC
Fayet-Moore F, Cassettari T, Tuck K, McConnell A, Petocz P. Dietary fibre intake in Australia. Paper I: associations with demographic, socio-economic, and anthropometric factors. Nutrients [Internet]. 2018 [cited 2019 Dec 31];10(5):599.	Australia	HIC
Forbes S. Science and policy: valuing framing, language and listening. Botanical Journal of the Linnean Society [Internet]. 2011 [cited 2019 Dec 31];166(3):217-226.	Australia	HIC
Fordyce-Voorham S. A food literacy model for food education program design and evaluation. International Journal of Home Economics [Internet]. 2018 [cited 2019 Dec 31];11(2):2-11.	Australia	HIC
Fordyce-Voorham S. An evaluation tool for measuring food skills acquisition. British Food Journal [Internet]. 2017 [cited 2019 Dec 31];119(5):1028-1044.	Australia	HIC
Fordyce-Voorham S. Identification of essential food skills for skill-based healthful eating programs in secondary schools. Journal of Nutrition Education and Behavior [Internet]. 2011 [cited 2019 Dec 31];43(2):116-122.	Australia	HIC
Fordyce-Voorham SP. Predictors of the perceived importance of food skills of home economics teachers. Health Education [Internet]. 2016 [cited 2019 Dec 31];116(3):259-274.	Australia	HIC
Frawley JK, Underwood J. Designing mobile learning to support public food literacy: constructivist pedagogies and ICT ecologies. Transactions on Mobile Learning [Internet]. 2014 [cited 2019 Dec 31];3(10):10-15.	Australia	HIC
Friel S, Hattersley L, Ford L, O'Rourke K. Addressing inequities in healthy eating. Health Promotion International [Internet]. 2015 [cited 2019 Dec 31];30(2):ii77-ii88.	Australia	HIC
Gallegos D, Ramsey R, Ong KW. Food insecurity: is it an issue among tertiary students? Higher Education [Internet]. 2014 [cited 2019 Dec 31];67(5):497-510.	Australia	HIC
Godrich SL, Davies CR, Darby J, Devine A. Strategies to address the complex challenge of improving regional and remote children's fruit and vegetable consumption. Nutrients [Internet]. 2018 [cited 2020 Jun 02];10(11):1603-1616.	Australia	HIC
Godrich SL, Davies CR, Darby J, Devine A. What are the determinants of food security among regional and remote Western Australian children? Australian New Zealand Journal of Public Health [Internet]. 2017 [cited 2019 Dec 31];41(2):172-177.	Australia	HIC
Godrich SL, Davies CR, Darby J, Devine A. Which ecological determinants influence Australian children's fruit and vegetable consumption? Health Promotion International [Internet]. 2018 [cited 2019 Dec 31];33(2):229-238.	Australia	HIC
Godrich SL, Payet J, Brealey D, Edmunds M, Stoneham M, Devine A. South West food community: a place-based pilot study to understand the food security system. Nutrients [Internet]. 2019 [cited 2019 Dec 31];11(4):738-750.	Australia	HIC
Hardcastle SJ, Blake N. Influences underlying family food choices in mothers from an economically disadvantaged community. Eating Behaviors [Internet]. 2016 [cited 2019 Dec 31];20:1-8.	Australia	HIC
Hardy LL, Baur LA, Li Ming W, Garnett SP, Mihrshahi S. Descriptive epidemiology of changes in weight and weight-related behaviours of Australian children aged 5 years: two population-based cross-sectional studies in 2010 and 2015. BMJ Open [Internet]. 2018 [cited 2019 Dec 31];8(4):1-10.	Australia	HIC
Hardy LL, Mihrshahi S, Gale J, Nguyen B, Baur LA, Ohara BJ. Translational research: are community-based child obesity treatment programs scalable? BMC Public Health [Internet]. 2015 [cited 2019 Dec 31];15:652-660.	Australia	HIC
Henryks J, Brimblecombe J, Bidstrup G. Supporting healthier food choices in remote Indigenous communities: developing a food choice app. Journal of Food Products Marketing [Internet]. 2017 [cited 2020 Jun 02];23(6):609-620.	Australia	HIC
Henryks J, Brimblecombe J. Mapping point-of-purchase influencers of food choice in Australian remote Indigenous communities: a review of the literature. SAGE Open [Internet]. 2016 [cited 2019 Dec 31];6(1).	Australia	HIC
Hughes H, Wolf R, Foth M. Informed digital learning through social living labs as participatory methodology: the case of Food Rescue Townsville. Information and Learning Science [Internet]. 2017 [cited 2019 Dec 31];118(9-10):518-534.	Australia	HIC
Kleve S, Booth S, Davidson ZE, Palermo C. Walking the food security tightrope—exploring the experiences of low-to-middle income melbourne households. International Journal of Environmental Research and Public Health [Internet]. 2018 [cited 2019 Dec 31];15(10):2206-2225.	Australia	HIC
Lacy KE, Spence AC, McNaughton SA, Crawford DA, Wyse RJ, Wolfenden L, Campbell KJ. Home environment predictors of vegetable and fruit intakes among Australian children aged 18 months. Appetite [Internet]. 2019 [cited 2020 Jun 06];139:95-104.	Australia	HIC
Lawlis T, Sambell R, Douglas-Watson A, Belton S, Devine A. The food literacy action logic model: a tertiary education sector innovative strategy to support the charitable food sectors need for food literacy training. Nutrients [Internet]. 2019 [cited 2019 Dec 31];11(4):837-847.	Australia	HIC
Lee AJ, Kane S, Ramsey R, Good E, Dick M. Testing the price and affordability of healthy and current (unhealthy) diets and the potential impacts of policy change in Australia. BMC Public Health [Internet]. 2016 [cited 2019 Dec 31];16(1):315-337.	Australia	HIC
Lindberg R, McCartan J, Stone A, Gale A, Mika A, Nguyen M, Kleve S. The impact of social enterprise on food insecurity – an Australian case study. Health and Social Care in the Community [Internet]. 2019 [cited 2019 Dec 31];27(4):e355-e366.	Australia	HIC
MacMahon A, Smith K, Lawrence G. Connecting resilience, food security and climate change: lessons from flooding in Queensland, Australia. Journal of Environmental Studies Sciences [Internet]. 2015 [cited 2019 Dec 31];5(3):378-391.	Australia	HIC
Markow K, Coveney J, Booth S. Enhancing food literacy through school-based cooking programs - what's working and what's not? Journal of the Home Economics Institute of Australia [Internet]. 2012 [cited 2019 Dec 31];19(2):2-11.	Australia	HIC
Matwiejczyk L, Mehta K, Scott J. Engaging South Australian local governments in the development of healthy eating policies. Health Promotion Journal of Australia [Internet]. 2017 [cited 2019 Dec 31];28(2):148-150.	Australia	HIC
McKechnie R, Turrell G, Giskes K, Gallegos D. Single‐item measure of food insecurity used in the National Health Survey may underestimate prevalence in Australia. Australian and New Zealand Journal of Public Health, [Internet]. 2018 [cited 2019 Dec 31];42(4):389-395.	Australia	HIC
McMichael AJ. Integrating nutrition with ecology: balancing the health of humans and biosphere. Public Health Nutrition [Internet]. 2005 [cited 2020 Jun 02];8(6a):706-715.	Australia	HIC
Menday H, Neal B, Wu JHY, Crino M, Baines S, Petersen KS. Use of added sugars instead of total sugars may improve the capacity of the health star rating system to discriminate between core and discretionary foods. Journal of the Academy of Nutrition and Dietetics [Internet]. 2017 [cited 2020 Jun 02];117(12):1921-1930.	Australia	HIC
Mmako NJ, Capetola T, Henderson-Wilson C. Sowing social inclusion for marginalised residents of a social housing development through a community garden. Health Promotion Journal of Australia [Internet]. 2018 [cited 2020 Jun 02];29(3):1-9.	Australia	HIC
Mungai Nw, Priestly J, Pawar M. Food insecurity in regional rural Australia. Australian Social Work [Internet]. 2019 [cited 2019 Dec 31];73(2):149-161.	Australia	HIC
Nakandala D, Lau HCW. Innovative adoption of hybrid supply chain strategies in urban local fresh food supply chain. Supply Chain Management [Internet]. 2019 [cited 2019 Dec 31];24(2):241-255.	Australia	HIC
Nanayakkara J, Burton M, Margerison C, Worsley A. Parents’ and young adults’ perceptions of secondary school food education in Australia. British Food Journal [Internet]. 2018 [cited 2019 Dec 31];120(5):1151-1166.	Australia	HIC
Nanayakkara J, Margerison C, Worsley A. Food professionals’ opinions of the Food Studies curriculum in Australia. British Food Journal [Internet]. 2017 [cited 2019 Dec 31];119(12):2945-2958.	Australia	HIC
Nanayakkara J, Margerison C, Worsley A. Importance of food literacy education for senior secondary school students: food system professionals’ opinions. International Journal of Health Promotion & Education [Internet]. 2017 [cited 2020 Jun 02];55(5-6):284-295.	Australia	HIC
Nanayakkara J, Margerison C, Worsley A. Senior secondary school food literacy education: importance, challenges, and ways of improving. Nutrients [Internet]. 2018 [cited 2019 Dec 31];10(9):1316-1332.	Australia	HIC
Nanayakkara J, Margerison C, Worsley A. Teachers' perspectives of a new food literacy curriculum in Australia. Health Education [Internet]. 2018 [cited 2019 Dec 31];118(1):48-61.	Australia	HIC
Norton P, Cavallaro R. Utilising language to enhance the sensory appreciation of food by Year 9 food specialisation students. Literacy Learning: The Middle Years [Internet]. 2018 [cited 2019 Dec 31];26(1):15-22.	Australia	HIC
Ozanne JL, Davis B, Murray JB, Grier S, Benmecheddal A, Downey H, Ekpo AE, Gamier M, Hietanen J, Le Gall-Ely M, Seregina A, Thomas KD, Veer E. Assessing the societal impact of research: the relational engagement approach. Journal of Public Policy and Marketing [Internet]. 2017 [cited 2020 Jun 02];36(1):1-14.	Australia	HIC
Palermo C, van Herwerden L, Maugeri I, McKenzie-Lewis F, Hughes R. Evaluation of health promotion capacity gains in a state-wide rural food literacy intervention. Australian Journal of Primary Health, [Internet]. 2019 [cited 2019 Dec 31];25(3):250-255.	Australia	HIC
Parkinson J, Dubelaar C, Carins J, Holden S, Newton F, Pescud M. Approaching the wicked problem of obesity: an introduction to the food system compass. Journal of Social Marketing [Internet]. 2017 [cited 2019 Dec 31];7(4):387-404.	Australia	HIC
Parrish A-M, Worsley A, Yeatman H, Sadegholvad S. What food knowledge ensures school leavers are capable of healthy food practice? British Journal of School Nursing [Internet]. 2016 [cited 2020 Jun 02];11(8):384-390.	Australia	HIC
Partridge SR, Raeside R, Latham Z, Singleton AC, Hyun K, Grunseit A, Steinbeck K, Redfern J. 'Not to be harsh but try less to relate to ‘the teens' and you’ll relate to them more’: co-designing obesity prevention text messages with adolescents. International Journal of Environmental Research and Public Health [Internet]. 2019 [cited 2019 Dec 31];16(24):4887-4904.	Australia	HIC
Pearson D, Mirosa M, Andrews L, Kerr G. Reframing communications that encourage individuals to reduce food waste. Communication Research and Practice [Internet]. 2017 [cited 2019 Dec 31];3(2):137-154.	Australia	HIC
Peeters A, Backholer K. How to influence the obesity landscape using health policies. International Journal of Obesity [Internet]. 2017 [cited 2019 Dec 31];41(6):835-839.	Australia	HIC
Peeters A, Blake MR. Socioeconomic inequalities in diet quality: from identifying the problem to implementing solutions. Current Nutrition Reports, [Internet]. 2016 [cited 2019 Dec 31];5(3):150-159.	Australia	HIC
Pendergast D, Dewhurst Y. Home economics and food literacy: an international investigation. International Journal of Home Economics [Internet]. 2012 [cited 2020 Jun 02];5(2):245-263.	Australia	HIC
Pendergast D, Garvis S, Kanasa H. Insight from the public on home economics and formal food literacy. Family and Consumer Sciences Research Journal [Internet]. 2011 [cited 2019 Dec 31];39(4):415-430.	Australia	HIC
Pendergast D, Garvis S, Kanasa H. The value of home economics to address the obesity challenge: an evaluation of comments in an online forum. International Journal of Home Economics [Internet]. 2013 [cited 2019 Dec 31];6(2):272-285.	Australia	HIC
Pendergast D. An appetite for home economics literacy: convergence, megatrends and big ideas. Journal of Asian Regional Association for Home Economics [Internet]. 2013 [cited 2019 Dec 31];20(2):57-65.	Australia	HIC
Peralta LR, Rowling L. Implementation of school health literacy in Australia: a systematic review. Health Education Journal [Internet]. 2018 [cited 2019 Dec 31];77(3):363-376.	Australia	HIC
Pitt E, Cameron CM, Thornton L, Gallegos D, Filus A, Ng S-K, Comans T. Dietary patterns of Australian children at three and five years of age and their changes over time: a latent class and latent transition analysis. Appetite [Internet]. 2018 [cited 2019 Dec 31];129:207-216.	Australia	HIC
Pollard CM, Nicolson C, Pulker CE, Binns CW. Translating government policy into recipes for success! Nutrition criteria promoting fruits and vegetables. Journal of Nutrition Education and Behavior [Internet]. 2009 [cited 2019 Dec 31];41(3):218-226.	Australia	HIC
Probst YC, Krnavek C, Lockyer L, Tapsell LC. Development of a computer assisted dietary assessment tool for use in primary healthcare practice: perceptions of nutrition and computers in a sample of older adults with type 2 diabetes mellitus. Australian Journal of Primary Health, [Internet]. 2005 [cited 2019 Dec 31];11(3):54-62.	Australia	HIC
Pulker CE, Chew Ching Li D, Scott JA, Pollard CM. The impact of voluntary policies on parents’ ability to select healthy foods in supermarkets: a qualitative study of Australian parental views. International Journal of Environmental Research Public Health [Internet]. 2019 [cited 2019 Dec 31];16(18):3377-3400.	Australia	HIC
Rathi N, Riddell L, Worsley A. Food and nutrition education in private Indian secondary schools. Health Education [Internet]. 2017 [cited 2019 Dec 31];117(2):193-206.	Australia	HIC
Rathi N, Riddell L, Worsley A. Food consumption patterns of adolescents aged 14-16 years in Kolkata, India. Nutrition Journal [Internet]. 2017 [cited 2020 Jun 02];16(50):1-12.	Australia	HIC
Rathi N, Riddell L, Worsley A. Parents’ and teachers’ critique of nutrition education in Indian secondary schools. Health Education [Internet]. 2019 [cited 2019 Dec 31];119(2):150-164.	Australia	HIC
Rathi N, Riddell L, Worsley A. Secondary school students' views of food and nutrition education in Kolkata, India. Health Education [Internet]. 2017 [cited 2019 Dec 31];117(3):310-322.	Australia	HIC
Reis K, Ferreira J-A. Community and school gardens as spaces for learning social resilience. Canadian Journal of Environmental Education [Internet]. 2015 [cited 2019 Dec 31];20:63-77.	Australia	HIC
Ronto R, Ball L, Pendergast D, Harris N. Adolescents' perspectives on food literacy and its impact on their dietary behaviours. Appetite [Internet]. 2016 [cited 2020 Jun 02];107:549-557.	Australia	HIC
Ronto R, Ball L, Pendergast D, Harris N. Environmental factors of food literacy in Australian high schools: views of home economics teachers. International Journal of Consumer Studies [Internet]. 2017 [cited 2019 Dec 31];41(1):19-27.	Australia	HIC
Ronto R, Ball L, Pendergast D, Harris N. The role of home economics teachers in enhancing adolescents' food literacy to develop healthy dietary behaviours. Journal of the Home Economics Institute of Australia [Internet]. 2016 [cited 2019 Dec 31];23(1):11-19.	Australia	HIC
Ronto R, Ball L, Pendergast D, Harris N. What is the status of food literacy in Australian high schools? Perceptions of home economics teachers. Appetite [Internet]. 2017 [cited 2019 Dec 31];108:326-334.	Australia	HIC
Ronto R, Ball L, Pendergast D, Harris ND. Food literacy at secondary schools in Australia. Journal of School Health [Internet]. 2016 [cited 2019 Dec 31];86(11):823-831.	Australia	HIC
Rose N, Lourival I. Hegemony, counter-hegemony and food systems literacy: transforming the global industrial food system. Australian Journal of Environmental Education [Internet]. 2019 [cited 2019 Dec 31];35(2):110-122.	Australia	HIC
Rose N. Community food hubs: an economic and social justice model for regional Australia? Rural Society [Internet]. 2017 [cited 2019 Dec 31];26(3):225-237.	Australia	HIC
Russell RD, Black LJ, Sherriff JL, Begley A. Dietary responses to a multiple sclerosis diagnosis: a qualitative study. European Journal of Clinical Nutrition [Internet]. 2019 [cited 2020 Jun 02];73(4):601-608.	Australia	HIC
Sadegholvad S, Yeatman H, Omidvar N, Parrish A-M, Worsley A. Essential nutrition and food systems components for school curricula; views from experts in Iran. Iranian Journal of Public Health [Internet]. 2017 [cited 2020 Jan 02];46(7):938-947.	Australia	HIC
Sadegholvad S, Yeatman H, Parrish A-M, Worsley A. Professionals’ recommended strategies to improve Australian adolescents’ knowledge of nutrition and food systems. Nutrients [Internet]. 2017 [cited 2019 Dec 31];9(8):844-856.	Australia	HIC
Sadegholvad S, Yeatman H, Parrish AM, Worsley A. What should be taught in secondary schools’ nutrition and food systems education? Views from prominent food-related professionals in Australia. Nutrients [Internet]. 2017 [cited 2019 Dec 31];9(11):1207-1221.	Australia	HIC
Sambell R, Andrew L, Godrich S, Wolfgang J, Vandenbroeck D, Stubley K, Rose N, Newman L, Horwitz P, Devine A. Local challenges and successes associated with transitioning to sustainable food system practices for a west Australian context: multi-sector stakeholder perceptions. International Journal of Environmental Research Public Health [Internet]. 2019 [cited 2019 Dec 31];16(11):2051-2067.	Australia	HIC
Sambell R, Devine A, Lo J. Does the food group provision in early years' education and care settings in metropolitan Perth, Western Australia, meet national dietary requirements; and how can home economics support this? Journal of the Home Economics Institute of Australia [Internet]. 2014 [cited 2019 Dec 31];21(2):20-27.	Australia	HIC
Scrinis G, Parker C. Front-of-pack food labeling and the politics of nutritional nudges. Law and Policy [Internet]. 2016 [cited 2019 Dec 31];38(3):234-249.	Australia	HIC
Scrinis G. Reformulation, fortification and functionalization: big food corporations’ nutritional engineering and marketing strategies. The Journal of Peasant Studies [Internet]. 2016 [cited 2020 Jun 02];43(1):17-37.	Australia	HIC
Somers J, Worsley A, McNaughton SA. The association of mavenism and pleasure with food involvement in older adults. International Journal of Behavioral Nutrition and Physical Activity [Internet]. 2014 [cited 2019 Dec 31];11(60):1-10.	Australia	HIC
Takeda W, Banwell C, Dixon J. Advancing food sovereignty or nostalgia: the construction of Japanese diets in the national Shokuiku policy. Anthropological Forum [Internet]. 2016 [cited 2019 Dec 31];26(3):276-288.	Australia	HIC
Teasdale SB, Ward PB, Rosenbaum S, Samaras K, Stubbs B. Solving a weighty problem: systematic review and meta-analysis of nutrition interventions in severe mental illness. The British Journal of Psychiatry [Internet]. 2017 [cited 2019 Dec 31];210(2):110-118.	Australia	HIC
Teasdale SB, Ward PB, Rosenbaum S, Watkins A, Curtis J, Kalucy M, Samaras K. A nutrition intervention is effective in improving dietary components linked to cardiometabolic risk in youth with first-episode psychosis. The British Journal of Nutrition [Internet]. 2016 [cited 2020 Jun 02];115(11):1987-1993.	Australia	HIC
Terry D, Ervin K, Soutter E, Spiller R, Dalle Nogare N, Hamilton A. Do not “Let them eat cake”: correlation of food-consumption patterns among rural primary school children from welfare and non-welfare households. International Journal of Environmental Research Public Health [Internet]. 2016 [cited 2019 Dec 31];14(1):26-36.	Australia	HIC
Uhlmann K, Lin BB, Ross H. Who cares? The importance of emotional connections with nature to ensure food security and wellbeing in cities. Sustainability [Internet]. 2018 [cited 2019 Dec 31];10(6):1844-1860.	Australia	HIC
Vaitkeviciute R, Ball LE, Harris N. The relationship between food literacy and dietary intake in adolescents: a systematic review. Public Health Nutrition [Internet]. 2015 [cited 2020 Jun 02];18(4):649-658.	Australia	HIC
Velardo S, Drummond M. Qualitative insight into primary school children’s nutrition literacy. Health Education [Internet]. 2019 [cited 2019 Dec 31];119(2):98-114.	Australia	HIC
Velardo S. The nuances of health literacy, nutrition literacy, and food literacy. Journal of Nutrition Education and Behavior [Internet]. 2015 [cited 2019 Dec 31];47(4):e385-e389.	Australia	HIC
Vidgen HA, Gallegos D. Defining food literacy and its components. Appetite [Internet]. 2014 [cited 2020 Jun 02];76:50-59.	Australia	HIC
Vidgen HA, Gallegos D. Food literacy: time for a new term or just another buzzword? Journal of the Home Economics Institute of Australia [Internet]. 2010 [cited 2019 Dec 31];17(2):2-8.	Australia	HIC
Voola AP, Voola R, Wyllie J, Carlson J, Sridharan S. Families and food: exploring food well-being in poverty. European Journal of Marketing [Internet]. 2018 [cited 2020 Jun 02];52(12):2423-2448.	Australia	HIC
Wallace R, Lo J, Devine A. Tailored nutrition education in the elderly can lead to sustained dietary behaviour change. Journal of Nutrition, Health and Aging [Internet]. 2016 [cited 2019 Dec 31];20(1):8-15.	Australia	HIC
Wallace R, Mills B. A study of the food environment at Australian family day care. Nutrients [Internet]. 2019 [cited 2019 Dec 31];11(10):2395-2407.	Australia	HIC
Ward P, Mamerow L, Henderson J, Taylor AW, Meyer SB, Coveney J. The social determinants of food purchasing practices: who chooses price-before-health, taste-before-price or organic foods in Australia. Food and Nutrition Sciences [Internet]. 2012 [cited 2019 Dec 31];3(4):461-470.	Australia	HIC
Warin M, Jay B, Zivkovic T. “Ready-made” assumptions: situating convenience as care in the Australian obesity debate. Food and Foodways [Internet]. 2019 [cited 2019 Dec 31];27(4):273-295.	Australia	HIC
Wijayaratne SP, Reid M, Westberg K, Worsley A, Mavondo F. Food literacy, healthy eating barriers and household diet. European Journal of Marketing [Internet]. 2018 [cited 2020 Jun 02];52(12):2449-2477.	Australia	HIC
Worsley A, Wang W, Yeatman H, Byrne S, Wijayaratne P. Does school health and home economics education influence adults' food knowledge? Health Promotion International [Internet]. 2015 [cited 2019 Dec 31];31(4):925-935.	Australia	HIC
Worsley A, Wang WC, Byrne S, Yeatman H. Different patterns of Australian adults' knowledge of foods and nutrients related to metabolic disease risk. Journal of Nutritional Science [Internet]. 2014 [cited 2019 Dec 31];3(14):1-7.	Australia	HIC
Worsley A. From nutrients to food literacy. Journal of the Home Economics Institute of Australia [Internet]. 2015 [cited 2020 June 02];22(3):13-21.	Australia	HIC
Yii V, Palermo C, Kleve S. Population-based interventions addressing food insecurity in Australia: a systematic scoping review. Nutrition and Dietetics [Internet]. 2019 [cited 2019 Dec 31];77:6-18.	Australia	HIC
Glover M, Wong SF, Fa’alili-Fidow J, Derraik JG, Taylor RW, Morton S, Tautolo ES, Cutfield WS. Ranked importance of childhood obesity determinants: parents’ views across ethnicities in New Zealand. Nutrients [Internet]. 2019 [cited 2020 Jun 02];11(9):2145-2159.	New Zealand	HIC
Rush EC, Yan MR. Evolution not revolution: nutrition and obesity. Nutrients [Internet]. 2017 [cited 2019 Dec 31];9(5):519-527.	New Zealand	HIC
Tupai-Firestone R, Matheson A, Prapavessis D, Hamara M, Kaholokula K, Tuisano H, Tevita G, Henderson J, Schleser M, Ellison-Loschmann L. Pasifika youth empowerment programme: a potential public health approach in tackling obesity-health related issues. AlterNative [Internet]. 2018 [cited 2020 Jun 02];14(1):63-72.	New Zealand	HIC
Yan MR, Parsons A, Whalley GA, Rush EC. Effects of a healthier snack on snacking habits and glycated Hb (HbA1c): a 6-week intervention study. The British Journal of Nutrition [Internet]. 2016 [cited 2019 Dec 31];116(12):2169-2174.	New Zealand	HIC
de Freitas Coca EL, Barbosa Júnior RC. Approximating food producers and consumers in Metro Vancouver, Canada. Dimensión Empresarial [Internet]. 2016 [cited 2019 Dec 31];14(1):11-26.	Brazil	UMIC	South America
Freire S, Raats M, Fisberg M. The influence of specialists and media on the practice of physical activity, body image and eating behavior among Brazilian students. Annals of Nutrition Disorders and Therapy [Internet]. 2018 [cited 2019 Dec 31];5(1):1051-1059.	Brazil	UMIC
Gabe KT, Jaime PC. Development and testing of a scale to evaluate diet according to the recommendations of the Dietary Guidelines for the Brazilian Population. Public Health Nutrition [Internet]. 2019 [cited 2019 Dec 31];22(5):785-796.	Brazil	UMIC
Neri D, Martinez‐Steele E, Monteiro CA, Levy RB. Consumption of ultra‐processed foods and its association with added sugar content in the diets of US children, NHANES 2009‐2014. Pediatric Obesity [Internet]. 2019 [cited 2019 Dec 31];14(12):1-11.	Brazil	UMIC
Rodrigues R, de Andrade SM, González AD, Birolim MM, Mesas AE. Cross-cultural adaptation and validation of the Newest Vital Sign (NVS) health literacy instrument in general population and highly educated samples of Brazilian adults. Public Health Nutrition [Internet]. 2017 [cited 2019 Dec 31];20(11):1907-1913.	Brazil	UMIC

## Sheet: 3.1c Research type
Reference	Type of paper	Research type
Bublitz MG, Peracchio LA, Andreasen AR, Kees J, Kidwell B, Miller EG, Motley CM, Peter PC, Rajagopal P, Scott ML, Vallen B. The quest for eating right: advancing food well-being. Journal of Research for Consumers [Internet]. 2011 [cited 2019 Dec 31];(19):1-12.	Academic article	Original research
Farr-Wharton G, Foth M, Choi JHJ. Identifying factors that promote consumer behaviours causing expired domestic food waste. Journal of Consumer Behaviour [Internet]. 2014 [cited 2019 Dec 31];13(6):393-402.	Academic paper	Original research
Wickham CA, Carbone ET. “Just say it like it is!” Use of a community-based participatory approach to develop a technology-driven food literacy program for adolescents. International Quarterly of Community Health Education, [Internet]. 2018 [cited 2019 Dec 31];38(2):83-97.	Applied research	Original research
Aktas N, Ozdogan Y. A study of the state of knowing the nutritional literacy concept in Turkey. International Refereed Research Journal [Internet]. 2016 [cited 2019 Dec 31];7(2):46-52.	Article	Original research
Amin SA, Panzarella C, Lehnerd M, Cash SB, Economos CD, Sacheck JM. Identifying food literacy educational opportunities for youth. Health Education & Behavior [Internet]. 2018 [cited 2019 Dec 31];45(6):918-925.	Article	Original research
Anderson H, Falkenberg T. The role and status of food and nutrition literacy in Canadian school curricula. Alberta Journal of Educational Research [Internet]. 2016 [cited 2019 Dec 31];62(1):87-109.	Article	Original research
Andrée P, Ballamingie P, Sinclair-Waters B. Neoliberalism and the making of food politics in Eastern Ontario. The International Journal of Justice and Sustainability [Internet]. 2014 [cited 2019 Dec 31];20(12):1452-1472.	Article	Original research
Andrée P, Cobb M, Moussa L, Norgang E. Building unlikely alliances around food sovereignty in Canada. Studies in Political Economy [Internet]. 2011 [cited 2019 Dec 31];88(1):133-159.	Article	Original research
Bailey A, Bailey S, Bernoth M. 'I'd rather die happy': residents' experiences with food regulations, risk and food choice in residential aged care. A qualitative study. Contemporary Nurse [Internet]. 2017 [cited 2019 Dec 31];53(6):597-606.	Article	Original research
Batat W, Peter PC, Vicdan H, Manna V, Ulusoy E, Ulusoy E, Hong S. Alternative food consumption (AFC): idiocentric and allocentric factors of influence among low socio-economic status (SES) consumers. Journal of Marketing Management [Internet]. 2017 [cited 2019 Dec 31];33(7-8):580-601.	Article	Original research
Bay JL. Research justice as reciprocity: homegrown research methodologies. Community Literacy Journal [Internet]. 2019 [cited 2019 Dec 31];14(1):7-25.	Article	Original research
Begley A, Butcher LM, Bobongie V, Dhaliwal SS. Identifying participants who would benefit the most from an adult food-literacy program. International Journal of Environmental Research and Public Health [Internet]. 2019 [cited 2019 Dec 31];16(7).	Article	Original research
Begley A, Paynter E, Butcher LM, Dhaliwal SS. Effectiveness of an adult food literacy program. Nutrients [Internet]. 2019 [cited 2019 Dec 31];11(4).	Article	Original research
Begley A, Paynter E, Butcher LM, Dhaliwal SS. Examining the association between food literacy and food insecurity. Nutrients [Internet]. 2019 [cited 2019 Dec 31];11(2).	Article	Original research
Begley A, Paynter E, Dhaliwal SS. Evaluation tool development for food literacy programs. Nutrients [Internet]. 2018 [cited 2019 Dec 31];10(11).	Article	Original research
Belton S, Jamieson M, Lawlis T. Despite challenges food relief is a conduit to developing relationships, trust and enabling client food security and specialized support: a case study. Journal of Hunger Environmental Nutrition [Internet]. 2019 [cited 2019 Dec 31]:1-16.	Article	Original research
Benn J. Food, nutrition or cooking literacy-a review of concepts and competencies regarding food education. International Journal of Home Economics [Internet]. 2014 [cited 2019 Dec 31];7(1):13-35.	Article	Original research
Blanchet R, Nana CP, Sanou D, Batal M, Giroux I. Dietary acculturation among black immigrant families living in Ottawa-a qualitative study. Ecology of food and nutrition [Internet]. 2018 [cited 2019 Dec 31];57(3):223-245.	Article	Original research
Block LG, Grier SA, Childers TL, Davis B, Ebert JEJ, Kumanyika S, Laczniak RN, Machin JE, Motley CM, Peracchio L, Pettigrew S, Scott M, Van Ginkel Bieshaar MNG. From nutrients to nurturance: A conceptual introduction to food well-being. Journal of Public Policy and Marketing [Internet]. 2011 [cited 2019 Dec 31];30(1):5-13.	Article	Original research
Boslooper-Meulenbelt K, Patijn O, Battjes-Fries MCE, Haisma H, Pot GK, Navis GJ. Barriers and facilitators of fruit and vegetable consumption in renal transplant recipients, family members and healthcare professionals - a focus group study. Nutrients [Internet]. 2019 [cited 2019 Dec 31];11(10).	Article	Original research
Bowley CI. The dog at my homework: an examination of food and nutrition literacy in Newfoundland and Labrador with policy recommendations. Mapping Politics [Internet]. 2017 [cited 2019 Dec 31];8(2):63-73.	Article	Original research
Braun C, Rombach M, Häring A, Bitsch V. A local gap in sustainable food procurement: organic vegetables in Berlin’s school meals. Sustainability [Internet]. 2018 [cited 2019 Dec 31];10(11):1-19.	Article	Original research
Brewer H, Church EM, Brewer SL. The impact of content-based network technologies on perceptions of nutrition literacy. American Journal of Health Education [Internet]. 2016 [cited 2019 Dec 31];47(4):243-252.	Article	Original research
Browne S, Barron C, Staines A, Sweeney MR. ‘We know what we should eat but we don’t…’: a qualitative study in Irish secondary schools. Health Promotion International [Internet]. 2019 [cited 2019 Dec 31];daz087:1-10.	Article	Original research
Bualar T. Municipality and food security promotion for disabled people: evidence from north-eastern Thailand. Development in Practice [Internet]. 2016 [cited 2019 Dec 31];26(4):481-491.	Article	Original research
Butcher L, Ryan M, O’Sullivan T, Lo J, Devine A. What drives food insecurity in Western Australia? How the perceptions of people at risk differ to those of stakeholders. Nutrients [Internet]. 2018 [cited 2019 Dec 31];10(8):1059-1074.	Article	Original research
Butcher LM, Ryan MM, O’Sullivan TA, Lo J, Devine A. Food-insecure household’s self-reported perceptions of food labels, product attributes and consumption behaviours. Nutrients [Internet]. 2019 [cited 2019 Dec 31];11(4).	Article	Original research
Canal Vieira L, Serrao-Neumann S, Howes M. Local action with a global vision: the transformative potential of food social enterprises in Australia. Sustainability [Internet]. 2019 [cited 2019 Dec 31];11(23):6756-6772.	Article	Original research
Chagwena D, Sithole B, Masendu R, Chikwasha V, Maponga C. Knowledge, attitudes and perceptions towards genetically modified foods in Zimbabwe. African Journal of Food, Agriculture, Nutrition Development [Internet]. 2019 [cited 2019 Dec 31];19(3):14752-14768.	Article	Original research
Cheney T. Historical materialism and alternative food: alienation, division of labour, and the production of consumption. Socialist Studies [Internet]. 2016 [cited 2019 Dec 31];11(1):105-126.	Article	Original research
Chigbu UE, Ntihinyurwa PD, de Vries WT, Ngenzi EI. Why tenure responsive land-use planning matters: insights for land use consolidation for food security in Rwanda. International Journal of Environmental Research Public Health [Internet]. 2019 [cited 2019 Dec 31];16(8):1354-1378.	Article	Original research
Chow LS, Krishnapillai G, Lee CY. Navigating dining satisfaction by understanding diner hygiene expectation and experience. International Review of Management and Marketing [Internet]. 2019 [cited 2019 Dec 31];9(3):158-165.	Article	Original research
Chow LS, Krishnapillai G, Lee CY. Impact of Indian Muslin restaurant's hygienic atmosphere on diners' satisfaction; extending the expectation disconfirmation theory. Studia Universitatis Babes-Bolyai, Negotia [Internet]. 2019 [cited 2019 Dec 31];64(1).	Article	Original research
Cuy Castellanos D, Jones JC, Christaldi J, Liutkus KA. Perspectives on the development of a local food system: the case of Dayton, Ohio. Agroecology and Sustainable Food Systems [Internet]. 2017 [cited 2019 Dec 31];41(2):186-203.	Article	Original research
Davison KM, D’Andreamatteo C, Markham S, Holloway C, Marshall G, Smye VL. Food security in the context of paternal incarceration: family impact perspectives. International Journal of Environmental Research Public Health [Internet]. 2019 [cited 2019 Dec 31];16(5):776-796.	Article	Original research
Davison KM, Gondara L. A comparison of mental health, food insecurity, and diet quality indicators between foreign-born immigrants of Canada and native-born Canadians. Journal of Hunger Environmental Nutrition [Internet]. 2019 [cited 2019 Dec 31]:1-24.	Article	Original research
Dayana M, Mohan R, Dhanalekshmy T. A random study of dietary pattern and nutritional knowledge among adolescent girls in an urban Area. International Journal of Research in Pharmacy and Biosciences [Internet]. 2019 [cited 2019 Dec 31];6(6):1-7.	Article	Original research
de Freitas Coca EL, Barbosa Júnior RC. Approximating food producers and consumers in Metro Vancouver, Canada. Dimensión Empresarial [Internet]. 2016 [cited 2019 Dec 31];14(1):11-26.	Article	Original research
De Jans S, Van de Sompel D, Hudders L, Cauberghe V. Advertising targeting young children: an overview of 10 years of research (2006–2016). International Journal of Advertising [Internet]. 2019 [cited 2019 Dec 31];38(2):173-206.	Article	Original research
De Rosis S, Pennucci F, Seghieri C. Segmenting adolescents around social influences on their eating behavior: findings from Italy. Social Marketing Quarterly [Internet]. 2019 [cited 2019 Dec 31];25(4):256-274.	Article	Original research
Deaconu A, Mercille G, Batal M. The agroecological farmer’s pathways from agriculture to nutrition: a practice-based case from Ecuador’s Highlands. Ecology of food and nutrition [Internet]. 2019 [cited 2019 Dec 31];58(2):142-165.	Article	Original research
Desmarais AA, Wittman H. Farmers, foodies and First Nations: getting to food sovereignty in Canada. Journal of Peasant Studies [Internet]. 2014 [cited 2019 Dec 31];41(6):1153-1173.	Article	Original research
Dubisar AM. "If I Can't Bake, I Don't Want To Be Part of Your Revolution": CODEPINK's Activist Literacies of Peace and Pie. Community Literacy Journal [Internet]. 2016 [cited 2019 Dec 31];10(2):1-18.	Article	Original research
Dyg PM, Mikkelsen BE. Cooperation models, motivation and objectives behind farm-school collaboration: case insights from Denmark. International Journal of Sociology of Agriculture and Food [Internet]. 2016 [cited 2019 Dec 31];23(1):41.	Article	Original research
Edelman M, Weis T, Baviskar A, Borras Jr SM, Holt-Giménez E, Kandiyoti D, Wolford W. Introduction: critical perspectives on food sovereignty. Journal of Peasant Studies [Internet]. 2014 [cited 2019 Dec 31];41(6):911-931.	Article	Original research
Ermolaeva YV. New global sustainable consumption tendencies. Multidisciplinary Social Sciences & Economics [Internet]. 2019 [cited 2019 Dec 31];10(S3):42-45.	Article	Original research
Farmar-bowers Q. Food security: one of a number of 'securities' we need for a full life: an Australian perspective. Journal of Agricultural and Environmental Ethics [Internet]. 2014 [cited 2019 Dec 31];27(5):811-829.	Article	Original research
Fayet-Moore F, Cassettari T, Tuck K, McConnell A, Petocz P. Dietary fibre intake in Australia. Paper I: associations with demographic, socio-economic, and anthropometric factors. Nutrients [Internet]. 2018 [cited 2019 Dec 31];10(5):599.	Article	Original research
Fordyce-Voorham S. A food literacy model for food education program design and evaluation. International Journal of Home Economics [Internet]. 2018 [cited 2019 Dec 31];11(2):2-11.	Article	Original research
Garcia AL, Reardon R, McDonald M, Vargas-Garcia EJ. Community interventions to improve cooking skills and their effects on confidence and eating behaviour. Current nutrition reports [Internet]. 2016 [cited 2019 Dec 31];5(4):315-322.	Article	Original research
Garcia-Gonzalez A, Achon M, Alonso-Aperte E, Varela-Moreiras G. Identifying factors related to food agency: cooking habits in the Spanish adult population-a cross-sectional study. Nutrients [Internet]. 2018 [cited 2019 Dec 31];10(2).	Article	Original research
García-León RA. Twitter and food well-being: analysis of #slowfood postings reflecting the food well-being of consumers. Global Media Journal México [Internet]. 2019 [cited 2019 Dec 31];16(30).	Article	Original research
Glover M, Wong SF, Fa’alili-Fidow J, Derraik JG, Taylor RW, Morton S, Tautolo ES, Cutfield WS. Ranked importance of childhood obesity determinants: parents’ views across ethnicities in New Zealand. Nutrients [Internet]. 2019 [cited 2020 Jun 02];11(9):2145-2159.	Article	Original research
Godrich SL, Davies CR, Darby J, Devine A. What are the determinants of food security among regional and remote Western Australian children? Australian New Zealand Journal of Public Health [Internet]. 2017 [cited 2019 Dec 31];41(2):172-177.	Article	Original research
Godrich SL, Davies CR, Darby J, Devine A. Strategies to address the complex challenge of improving regional and remote children's fruit and vegetable consumption. Nutrients [Internet]. 2018 [cited 2020 Jun 02];10(11):1603-1616.	Article	Original research
Godrich SL, Payet J, Brealey D, Edmunds M, Stoneham M, Devine A. South West food community: a place-based pilot study to understand the food security system. Nutrients [Internet]. 2019 [cited 2019 Dec 31];11(4):738-750.	Article	Original research
Grabowski D, Aagaard-Hansen J, Willaing I, Bjarne Bruun J. Principled promotion of health: implementing five guiding health promotion principles for research-based prevention and management of diabetes. Societies [Internet]. 2017 [cited 2019 Dec 31];7(2):10-25.	Article	Original research
Grubb M, Vogl CR. Understanding food literacy in urban gardeners: a case study of the Twin Cities, Minnesota. Sustainability [Internet]. 2019 [cited 2020 Jun 02];11(13):3617-3632.	Article	Original research
Harley A. Food for thought: reflections on a counter-hegemonic food-related intervention in a South African university. Capitalism, Nature, Socialism [Internet]. 2019 [cited 2020 Jun 02];30(1):89-107.	Article	Original research
Hepting DH, Jaffe J, Maciag T. Operationalizing ethics in food choice decisions. Journal of Agricultural and Environmental Ethics [Internet]. 2014 [cited 2020 Jun 02];27(3):453-469.	Article	Original research
House V. Re-framing the argument: critical service-learning and community-centered food literacy. Community Literacy Journal [Internet]. 2014 [cited 2019 Dec 31];8(2):1-16.	Article	Original research
Irwin BR, Speechley M, Wilk P, Clark AF, Gilliland JA. Promoting healthy beverage consumption habits among elementary school children: results of the Healthy Kids Community Challenge ‘Water Does Wonders’ interventions in London, Ontario. Canadian Journal of Public Health [Internet]. 2019 [cited 2019 Dec 31];111(2):257-268.	Article	Original research
Jung T, Huang J, Eagan L, Oldenburg D. Influence of school-based nutrition education program on healthy eating literacy and healthy food choice among primary school children. International Journal of Health Promotion Education [Internet]. 2019 [cited 2019 Dec 31];57(2):67-81.	Article	Original research
Kajzer Mitchell I, Low W, Davenport E, Brigham T. Running wild in the marketplace: the articulation and negotiation of an alternative food network. Journal of Marketing Management [Internet]. 2017 [cited 2019 Dec 31];33(7-8):502-528.	Article	Original research
Khrebtan-Hörhager J. A taste of Europe: eating/reading between the lines of the German–Italian failed love story. Journal of International and Intercultural Communication [Internet]. 2017 [cited 2019 Dec 31];10(3):255-271.	Article	Original research
Kleve S, Booth S, Davidson ZE, Palermo C. Walking the food security tightrope—exploring the experiences of low-to-middle income melbourne households. International Journal of Environmental Research and Public Health [Internet]. 2018 [cited 2019 Dec 31];15(10):2206-2225.	Article	Original research
Kovacic MB, Stigler S, Smith A, Kidd A, Vaughn LM. Beginning a partnership with photovoice to explore environmental health and health inequities in minority communities. International Journal of Environmental Research and Public Health [Internet]. 2014 [cited 2020 Jun 02];11(11):11132-11151.	Article	Original research
Lam S, Thompson M, Johnson K, Fioret C, Hargreaves SK. Toward community food security through transdisciplinary action research. Action Research [Internet]. 2019 [cited 2019 Dec 31]:1-18.	Article	Original research
Lam V, Romses K, Renwick K. Exploring the relationship between school gardens, food literacy and mentalwell-being in youths using photovoice. Nutrients [Internet]. 2019 [cited 2019 Dec 31];11(6):1354-1364.	Article	Original research
Lawlis T, Sambell R, Douglas-Watson A, Belton S, Devine A. The food literacy action logic model: a tertiary education sector innovative strategy to support the charitable food sectors need for food literacy training. Nutrients [Internet]. 2019 [cited 2019 Dec 31];11(4):837-847.	Article	Original research
Levkoe CZ. Towards a transformative food politics. Local Environment [Internet]. 2011 [cited 2020 Jun 6];16(7):687-705.	Article	Original research
Levkoe CZ. The food movement in Canada: a social movement network perspective. Journal of Peasant Studies [Internet]. 2014 [cited 2019 Dec 31];41(3):385-403.	Article	Original research
Mah CL, Thang H. Cultivating food connections: the Toronto food strategy and municipal deliberation on food. International Planning Studies [Internet]. 2013 [cited 2019 Dec 31];18(1):96-110.	Article	Original research
Mair H, Sumner J. Critical thinking for sustainable development at the Creemore 100 Mile Store. Journal of Rural Community and Development [Internet]. 2019 [cited 2019 Dec 31];14(3).	Article	Original research
Mansfield B, Mendes W. Municipal food strategies and integrated approaches to urban agriculture: exploring three cases from the global north. International Planning Studies [Internet]. 2013 [cited 2019 Dec 31];18(1):37-60.	Article	Original research
Markow K, Coveney J, Booth S. Enhancing food literacy through school-based cooking programs - what's working and what's not? Journal of the Home Economics Institute of Australia [Internet]. 2012 [cited 2019 Dec 31];19(2):2-11.	Article	Original research
Martinez SM, Grandner MA, Nazmi A, Canedo ER, Ritchie LD. Pathways from food insecurity to health outcomes among California University students. Nutrients [Internet]. 2019 [cited 2019 Dec 31];11(6):1419-1430.	Article	Original research
Maynard M, Meyer SB, Perlman CM, Kirkpatrick SI. Experiences of food insecurity among undergraduate students: "You can't starve yourself through school". The Canadian Journal of Higher Education [Internet]. 2018 [cited 2019 Dec 31];48(2):130-148.	Article	Original research
McCloat A, Caraher M. An international review of second-level food education curriculum policy. Cambridge Journal of Education [Internet]. 2019 [cited 2019 Dec 31];50(3):303-324.	Article	Original research
McNamara MJ, Cumming SJ, Pulis J. Negotiating bottom-up participation in the complex game of philanthropy: insights from the community ideas factory. Canadian Journal of Nonprofit and Social Economy Research [Internet]. 2018 [cited 2020 Jun 02];9(2):41-61.	Article	Original research
Mendly-Zambo Z, Raphael D. Competing discourses of household food insecurity in Canada. Social Policy and Society [Internet]. 2019 [cited 2020 Jun 02];18(4):535-554.	Article	Original research
Mikkelsen BE, Bloch P, Reinbach HC, Buch-Andersen T, Lise Lawaetz W, Toft U, Glümer C, Bjarne Bruun J, Aagaard-Hansen J. Project SoL — a community-based, multi-component health promotion intervention to improve healthy eating and physical activity practices among Danish families with young children part 2: evaluation. International Journal of Environmental Research and Public Health [Internet]. 2…	Article	Original research
Mikkelsen MV, Mikkelsen BE. Parental perception of lunch schemes in Danish kindergartens: a cross-sectional survey. Journal of Foodservice Business Research [Internet]. 2017 [cited 2019 Dec 31];20(5):512-524.	Article	Original research
Moffatt L. Start with a seedling: uncovering the kindergarten language and literacy curriculum one leaf at a time. Language and Literacy [Internet]. 2016 [cited 2019 Dec 31];18(3):89-105.	Article	Original research
Mohammadian Mosammam H, Sarrafi M, Tavakoli Nia J, Mosammam AM. Measuring food deserts via GIS-based multicriteria decision making: the case of Tehran. Professional Geographer [Internet]. 2017 [cited 2019 Dec 31];69(3):455-471.	Article	Original research
Mount P, Hazen S, Holmes S, Fraser E, Winson A, Knezevic I, Nelson E, Ohberg L, Andrée P, Landman K. Barriers to the local food movement: Ontario's community food projects and the capacity for convergence. Local Environment [Internet]. 2013 [cited 2019 Dec 31];18(5):592-605.	Article	Original research
Mungai Nw, Priestly J, Pawar M. Food insecurity in regional rural Australia. Australian Social Work [Internet]. 2019 [cited 2019 Dec 31];73(2):149-161.	Article	Original research
Mustikasari L, Hartati TN, Dewi RR. Design action in primary school students class v for high and medium group related food. International Journal of Learning and Teaching [Internet]. 2019 [cited 2019 Dec 31];5(4):322-326.	Article	Original research
Nanayakkara J, Margerison C, Worsley A. Senior secondary school food literacy education: importance, challenges, and ways of improving. Nutrients [Internet]. 2018 [cited 2019 Dec 31];10(9):1316-1332.	Article	Original research
Naylor L. Hired gardens and the question of transgression: lawns, food gardens and the business of 'alternative' food practice. Cultural Geographies [Internet]. 2012 [cited 2019 Dec 31];19(4):483-504.	Article	Original research
Nomura A. The shift of food value through food banks: a case study in Kyoto, Japan. Evolutionary Institutional Economics Review [Internet]. 2019 [cited 2019 Dec 31];17:243-264.	Article	Original research
Norton P, Cavallaro R. Utilising language to enhance the sensory appreciation of food by Year 9 food specialisation students. Literacy Learning: The Middle Years [Internet]. 2018 [cited 2019 Dec 31];26(1):15-22.	Article	Original research
Oleschuk M. Gender, cultural schemas, and learning to cook. Gender & Society [Internet]. 2019 [cited 2019 Dec 31];33(4):607-628.	Article	Original research
Oncini F. Cuisine, health and table manners: food boundaries and forms of distinction among primary school children. Sociology [Internet]. 2019 [cited 2020 Jun 02];54(3):626-642.	Article	Original research
Ozanne JL, Davis B, Murray JB, Grier S, Benmecheddal A, Downey H, Ekpo AE, Gamier M, Hietanen J, Le Gall-Ely M, Seregina A, Thomas KD, Veer E. Assessing the societal impact of research: the relational engagement approach. Journal of Public Policy and Marketing [Internet]. 2017 [cited 2020 Jun 02];36(1):1-14.	Article	Original research
Paddock J, Smith AM. What role for trade in food sovereignty? Insights from a small island archipelago. The Journal of Peasant Studies [Internet]. 2018 [cited 2019 Dec 31];45(2):368-388.	Article	Original research
Partridge SR, Raeside R, Latham Z, Singleton AC, Hyun K, Grunseit A, Steinbeck K, Redfern J. 'Not to be harsh but try less to relate to ‘the teens' and you’ll relate to them more’: co-designing obesity prevention text messages with adolescents. International Journal of Environmental Research and Public Health [Internet]. 2019 [cited 2019 Dec 31];16(24):4887-4904.	Article	Original research
Pearson D, Mirosa M, Andrews L, Kerr G. Reframing communications that encourage individuals to reduce food waste. Communication Research and Practice [Internet]. 2017 [cited 2019 Dec 31];3(2):137-154.	Article	Original research
Peeters A, Blake MR. Socioeconomic inequalities in diet quality: from identifying the problem to implementing solutions. Current Nutrition Reports, [Internet]. 2016 [cited 2019 Dec 31];5(3):150-159.	Article	Original research
Pendergast D, Dewhurst Y. Home economics and food literacy: an international investigation. International Journal of Home Economics [Internet]. 2012 [cited 2020 Jun 02];5(2):245-263.	Article	Original research
Pendergast D, Garvis S, Kanasa H. The value of home economics to address the obesity challenge: an evaluation of comments in an online forum. International Journal of Home Economics [Internet]. 2013 [cited 2019 Dec 31];6(2):272-285.	Article	Original research
Pennell M. (Dis)comfort food: connecting food, social media, and first-year college undergraduates. Food, Culture and Society [Internet]. 2018 [cited 2019 Dec 31];21(2):255-270.	Article	Original research
Pettygrove M, Ghose R. From "Rust Belt" to "Fresh Coast": remaking the city through food justice and urban agriculture. Annals of the American Association of Geographers [Internet]. 2018 [cited 2019 Dec 31];108(2):591-603.	Article	Original research
Prudic KL, Wilson JK, Toshack MC, Gerst KL, Rosemartin A, Crimmins TM, Oliver JC. Creating the urban farmer’s almanac with citizen science data. Insects [Internet]. 2019 [cited 2019 Dec 31];10(9):294-304.	Article	Original research
Pulker CE, Chew Ching Li D, Scott JA, Pollard CM. The impact of voluntary policies on parents’ ability to select healthy foods in supermarkets: a qualitative study of Australian parental views. International Journal of Environmental Research Public Health [Internet]. 2019 [cited 2019 Dec 31];16(18):3377-3400.	Article	Original research
Reis K, Ferreira J-A. Community and school gardens as spaces for learning social resilience. Canadian Journal of Environmental Education [Internet]. 2015 [cited 2019 Dec 31];20:63-77.	Article	Original research
Reisch L, Eberle U, Lorek S. Sustainable food consumption: an overview of contemporary issues and policies. Sustainability: Science, Practice & Policy [Internet]. 2013 [cited 2019 Dec 31];9(2):7-25.	Article	Original research
Ronto R, Ball L, Pendergast D, Harris N. The role of home economics teachers in enhancing adolescents' food literacy to develop healthy dietary behaviours. Journal of the Home Economics Institute of Australia [Internet]. 2016 [cited 2019 Dec 31];23(1):11-19.	Article	Original research
Rosas R, Pimenta F, Leal I, Schwarzer R. FOODLIT-PRO: food literacy domains, influential factors and determinants-a qualitative study. Nutrients [Internet]. 2019 [cited 2020 Jun 02];12(1):88-119.	Article	Original research
Rose N. Community food hubs: an economic and social justice model for regional Australia? Rural Society [Internet]. 2017 [cited 2019 Dec 31];26(3):225-237.	Article	Original research
Rose N, Lourival I. Hegemony, counter-hegemony and food systems literacy: transforming the global industrial food system. Australian Journal of Environmental Education [Internet]. 2019 [cited 2019 Dec 31];35(2):110-122.	Article	Original research
Russell RD, Black LJ, Sherriff JL, Begley A. Dietary responses to a multiple sclerosis diagnosis: a qualitative study. European Journal of Clinical Nutrition [Internet]. 2019 [cited 2020 Jun 02];73(4):601-608.	Article	Original research
Saarijärvi H, Kuusela H, Kannan PK, Kulkarni G, Rintamäki T. Unlocking the transformative potential of customer data in retailing. International Review of Retail, Distribution and Consumer Research [Internet]. 2016 [cited 2020 Jun 02];26(3):225-241.	Article	Original research
Sadegholvad S, Yeatman H, Parrish AM, Worsley A. What should be taught in secondary schools’ nutrition and food systems education? Views from prominent food-related professionals in Australia. Nutrients [Internet]. 2017 [cited 2019 Dec 31];9(11):1207-1221.	Article	Original research
Sadegholvad S, Yeatman H, Parrish A-M, Worsley A. Professionals’ recommended strategies to improve Australian adolescents’ knowledge of nutrition and food systems. Nutrients [Internet]. 2017 [cited 2019 Dec 31];9(8):844-856.	Article	Original research
Sambell R, Andrew L, Godrich S, Wolfgang J, Vandenbroeck D, Stubley K, Rose N, Newman L, Horwitz P, Devine A. Local challenges and successes associated with transitioning to sustainable food system practices for a west Australian context: multi-sector stakeholder perceptions. International Journal of Environmental Research Public Health [Internet]. 2019 [cited 2019 Dec 31];16(11):2051-2067.	Article	Original research
Sambell R, Devine A, Lo J. Does the food group provision in early years' education and care settings in metropolitan Perth, Western Australia, meet national dietary requirements; and how can home economics support this? Journal of the Home Economics Institute of Australia [Internet]. 2014 [cited 2019 Dec 31];21(2):20-27.	Article	Original research
Santaló MI, Gibbons S, Naylor PJ. Using food models to enhance sugar literacy among older adolescents: evaluation of a brief experiential nutrition education intervention. Nutrients [Internet]. 2019 [cited 2020 Jun 06];11(8):1763-1778.	Article	Original research
Santana C, Kuznetsov S, Schmeckpeper S, Curry LJ, Long E, Davis L, Koerner H, McQuarrie KB. Mindful persistence: literacies for taking up and sustaining fermented-food projects. Community Literacy Journal [Internet]. 2015 [cited 2019 Dec 31];10(1):40-58.	Article	Original research
Scrinis G. Reformulation, fortification and functionalization: big food corporations’ nutritional engineering and marketing strategies. The Journal of Peasant Studies [Internet]. 2016 [cited 2020 Jun 02];43(1):17-37.	Article	Original research
Sedlacko M, Pisano U, Berger G, Lepuschitz K. Bridging the science-policy gap: development and reception of a joint research agenda on sustainable food consumption. Sustainability: Science, Practice, & Policy [Internet]. 2013 [cited 2020 Jun 02];9(2):105-123.	Article	Original research
Si Z, Regnier-Davies J, Scott S. Food safety in urban China: perceptions and coping strategies of residents in Nanjing. China Information [Internet]. 2018 [cited 2019 Dec 31];32(3):377-399.	Article	Original research
Siegner AB, Acey C, Sowerwine J. Producing urban agroecology in the East Bay: from soil health to community empowerment. Agroecology Sustainable Food Systems [Internet]. 2019 [cited 2019 Dec 31];44(5):566-593.	Article	Original research
Simovska V, Prøsch ÅK. Global social issues in the curriculum: perspectives of school principals. Journal of Curriculum Studies [Internet]. 2016 [cited 2019 Dec 31];48(5):630-649.	Article	Original research
Soma T. Space to waste: the influence of income and retail choice on household food consumption and food waste in Indonesia. International Planning Studies [Internet]. 2019 [cited 2020 Jun 02]:1-21.	Article	Original research
Sousa S, Gelormini M, Damasceno A, Lopes SA, Maló S, Chongole C, Muholove P, Casal S, Pinho O, Moreira P. Street food in Maputo, Mozambique: availability and nutritional value of homemade foods. Nutrition and Health [Internet]. 2019 [cited 2019 Dec 31];25(1):37-46.	Article	Original research
Sudha R, Umalakshmi P. Consumption pattern of unhealthy food items among adolescents- a survey. International Journal of Nursing Education [Internet]. 2019 [cited 2019 Dec 31];11(2):97-101.	Article	Original research
Sumner J. Food literacy and adult education: learning to read the world by eating. The Canadian Journal for the Study of Adult Education [Internet]. 2013 [cited 2020 Jun 02];25(2):79-91.	Article	Original research
Sumner J. Eating as if it really matters: teaching the pedagogy of food in the age of globalization. Brock Education [Internet]. 2013 [cited 2019 Dec 31];22(2):41-55.	Article	Original research
Takeda W, Banwell C, Dixon J. Advancing food sovereignty or nostalgia: the construction of Japanese diets in the national Shokuiku policy. Anthropological Forum [Internet]. 2016 [cited 2019 Dec 31];26(3):276-288.	Article	Original research
Tallon J, Saavedra Dias R, Costa A, Leitão J, Barros A, Rodrigues V, Monteiro M, Almeida A, Narciso J, Silva A. Impact of technology and school-based nutrition education programs on nutrition knowledge and behavior during adolescence—a systematic review. Scandinavian Journal of Educational Research [Internet]. 2019 [cited 2019 Dec 31]:1-12.	Article	Original research
Terry D, Ervin K, Soutter E, Spiller R, Dalle Nogare N, Hamilton A. Do not “Let them eat cake”: correlation of food-consumption patterns among rural primary school children from welfare and non-welfare households. International Journal of Environmental Research Public Health [Internet]. 2016 [cited 2019 Dec 31];14(1):26-36.	Article	Original research
Torrence C, Griffin SF, Rolke L, Kenison K, AltaMae M. Faithful families cooking and eating smart and moving for health: evaluation of a community driven intervention. International Journal of Environmental Research and Public Health [Internet]. 2018 [cited 2019 Dec 31];15(9):1991-2005.	Article	Original research
Tupai-Firestone R, Matheson A, Prapavessis D, Hamara M, Kaholokula K, Tuisano H, Tevita G, Henderson J, Schleser M, Ellison-Loschmann L. Pasifika youth empowerment programme: a potential public health approach in tackling obesity-health related issues. AlterNative [Internet]. 2018 [cited 2020 Jun 02];14(1):63-72.	Article	Original research
van der Werf P, Seabrook JA, Gilliland JA. “Reduce food waste, save money”: testing a novel intervention to reduce household food waste. Environment Behavior [Internet]. 2019 [cited 2019 Dec 31]:1-33.	Article	Original research
Vanderlee L, Goorang S, Karbasy K, Vandevijvere S, L’Abbé MR. Policies to create healthier food environments in Canada: experts’ evaluation and prioritized actions using the healthy food environment policy index (Food-EPI). International Journal of Environmental Research Public Health [Internet]. 2019 [cited 2019 Dec 31];16(22):4473-4490.	Article	Original research
Vidgen HA, Gallegos D. Food literacy: time for a new term or just another buzzword? Journal of the Home Economics Institute of Australia [Internet]. 2010 [cited 2019 Dec 31];17(2):2-8.	Article	Original research
Wallace L. Reflexive photography, attitudes, behavior, and CALL: ITAs improving spoken English intelligibility. CALICO Journal [Internet]. 2015 [cited 2019 Dec 31];32(3):449-479.	Article	Original research
Wallace R, Mills B. A study of the food environment at Australian family day care. Nutrients [Internet]. 2019 [cited 2019 Dec 31];11(10):2395-2407.	Article	Original research
Warin M, Jay B, Zivkovic T. “Ready-made” assumptions: situating convenience as care in the Australian obesity debate. Food and Foodways [Internet]. 2019 [cited 2019 Dec 31];27(4):273-295.	Article	Original research
Wingert JR, Wasileski SA, Peterson K, Mathews LG, Lanou AJ, Clarke D. Enhancing integrative experiences: evidence of student perceptions of learning gains from cross-course interactions. Journal of the Scholarship of Teaching Learning [Internet]. 2011 [cited 2019 Dec 31];11(3):34-57.	Article	Original research
Wingert JR, Wasileski SA, Peterson K, Mathews LG, Lanou AJ, Clarke D. The impact of integrated student experiences on learning. Journal of the Scholarship of Teaching Learning [Internet]. 2014 [cited 2019 Dec 31];14(1):42-58.	Article	Original research
Worsley A. From nutrients to food literacy. Journal of the Home Economics Institute of Australia [Internet]. 2015 [cited 2020 June 02];22(3):13-21.	Article	Original research
Wrenn CL. College student literacy of food animal slaughter in the United States. International Journal of Sociology of Agriculture and Food [Internet]. 2018 [cited 2019 Dec 31];24(2):215-228.	Article	Original research
Brabazon T. Time for timbits? Fast food, slow food, class and culinary communication. Fast Capitalism [Internet]. 2019 [cited 2019 Dec 31];10(1):25-37.	Article	Original research
Caraher M. Home economics - a personal reflection on 30 years of work, friendships and the future. Journal of the Home Economics Institute of Australia [Internet]. 2019 [cited 2019 Dec 31];25(2):21-25.	Article	Original research
Dixon N, Ward M, Phetteplace E. The maker movement and the Louisville free public library. Reference & User Services Quarterly [Internet]. 2014 [cited 2019 Dec 31];54(1):17-19.	Article	Original research
Dubisar AM. Toward a feminist food rhetoric. Rhetoric Review [Internet]. 2018 [cited 2019 Dec 31];37(1):118-130.	Article	Original research
Mair H, Sumner J. Critical encounters: introduction to special issue on leisure and food. Leisure [Internet]. 2013 [cited 2019 Dec 31];37(4):311-320.	Article	Original research
Scott L. Food Choice Behaviour: Why Clients Are Unable to Easily Change Their Eating Habits. Journal of the Australian Traditional-Medicine Society [Internet]. 2017 [cited 2019 Dec 31];23(3):136-139.	Article	Original research
Sedlacko M, Reisch L, Scholl G. Sustainable food consumption: when evidence-based policy making meets policy-minded research - introduction to the special issue. Sustainability: Science, Practice, & Policy [Internet]. 2013 [cited 2019 Dec 31];9(2):1-6.	Article	Original research
Snyder S. Ethnographies of taste: cooking, cuisine, and cultural literacy. Journal of Agricultural and Environmental Ethics [Internet]. 2009 [cited 2019 Dec 31];22(3):273-283.	Article	Original research
Matwiejczyk L, Mehta K, Scott J. Engaging South Australian local governments in the development of healthy eating policies. Health Promotion Journal of Australia [Internet]. 2017 [cited 2019 Dec 31];28(2):148-150.	Brief report	Short report, communications
Nazmi A, Tseng M, Robinson D, Neill D, Walker J. A nutrition education intervention using NOVA is more effective than MyPlate alone: a proof-of-concept randomized controlled trial. Nutrients [Internet]. 2019 [cited 2019 Dec 31];11(12):2965-2974.	Brief report	Short report, communications
Sharma S, Helfman L, Albus K, Pomeroy M, Chuang R-j, Markham C. Feasibility and acceptability of brighter bites: a food co-op in schools to increase access, continuity and education of fruits and vegetables among low-income populations. Journal of Primary Prevention [Internet]. 2015 [cited 2019 Dec 31];36(4):281-286.	Brief report	Short report, communications
Butcher LM, Chester MR, Aberle LM, Bobongie VJA, Davies C, Godrich SL, Milligan RAK, Tartaglia J, Thorne LM, Begley A. Foodbank of Western Australia’s healthy food for all. British Food Journal [Internet]. 2014 [cited 2019 Dec 31];116(9):1490-1505.	Case study	Case study
Erickson GS, Barken M, Barken D. Caroline Elementary School’s hybrid garden: a case study in social marketing. Journal of Social Marketing [Internet]. 2015 [cited 2019 Dec 31];5(4):324-337.	Case study	Case study
Goiana-da-Silva F, Cruz-e-Silva D, Gregório MJ, Nunes AM, Graça P, Bento A, Araújo F. Bringing government sectors together to address noncommunicable diseases: Portugal’s interministerial healthy eating strategy. Public Health Panorama [Internet]. 2018 [cited 2019 Dec 31];4(3):426-434.	Case study	Case study
Knezevic I, Mount P, Clement C. Shared opportunities on institutional lands: on-site food production, its benefits, barriers, and opportunities. HERD: Health Environments Research & Design Journal [Internet]. 2016 [cited 2019 Dec 31];10(1):144-154.	Case study	Case study
So-young K, Ji Yu C. The changing role of convenience stores in South Korea. British Food Journal [Internet]. 2019 [cited 2019 Dec 31];121(7):1642-1654.	Case study	Case study
Albrecht C, Johnson R, Hamann S, Ohberg L, CoDyre M. Toward alternative food systems development: exploring limitations and research opportunities. Journal of Agriculture, Food Systems, Community Development [Internet]. 2013 [cited 2019 Dec 31];3(4):151–159.	Commentaries	Perspectives, opinions, commentaries
Batat W. New paths in researching “alternative” consumption and well-being in marketing: alternative food consumption. Marketing Theory [Internet]. 2016 [cited 2020 Dec 31];16(4):561-576.	Commentaries	Perspectives, opinions, commentaries
Bifulco M, Caruso MG. From the gastronomic revolution to the new globesity epidemic. Journal of the American Dietetic Association [Internet]. 2007 [cited 2019 Dec 31];107(12):2058-2060.	Commentaries	Perspectives, opinions, commentaries
Eyhorn F, Muller A, Reganold JP, Frison E, Herren HR, Luttikholt L, Mueller A, Sanders J, Scialabba NE-H, Seufert V. Sustainability in global agriculture driven by organic farming. Nature Sustainability [Internet]. 2019 [cited 2019 Dec 31];2(4):253-255.	Commentaries	Perspectives, opinions, commentaries
Grant JD, Jenkins DJA. Resisting influence from agri-food industries on Canada's new food guide. CMAJ: Canadian Medical Association Journal [Internet]. 2018 [cited 2019 Dec 31];190(15):e451-e452.	Commentaries	Perspectives, opinions, commentaries
Kolasa KM, Kay C, Henes S, Sullivan C. The clinical nutritional implications of obesity and overweight. North Carolina Medical Journal [Internet]. 2006 [cited 2019 Dec 31];67(4):283-287.	Commentaries	Perspectives, opinions, commentaries
Rush EC, Yan MR. Evolution not revolution: nutrition and obesity. Nutrients [Internet]. 2017 [cited 2019 Dec 31];9(5):519-527.	Commentaries	Perspectives, opinions, commentaries
Thomas H, Azevedo Perry E, Slack J, Samra HR, Manowiec E, Petermann L, Manafò E, Kirkpatrick SI. Complexities in conceptualizing and measuring food literacy. Journal of the Academy of Nutrition and Dietetics [Internet]. 2019 [cited 2019 Dec 31];119(4):563-573.	Commentaries	Perspectives, opinions, commentaries
Truman E, Raine K, Mrklas K, Prowse R, Hoed RCD, Watson-Jarvis K, Loewen J, Gorham M, Ricciardi C, Tyminski S, Elliott C. Promoting children's health: toward a consensus statement on food literacy. Canadian Journal of Public Health [Internet]. 2017 [cited 2019 Dec 31];108(2):e211-e213.	Commentaries	Perspectives, opinions, commentaries
Vanderlee L, Mary RLA. Commentary – food for thought on food environments in Canada. Health Promotion and Chronic Disease Prevention in Canada [Internet]. 2017 [cited 2019 Dec 31];37(9):263-265.	Commentaries	Perspectives, opinions, commentaries
Jamieson JA, Gougeon L. Adults following a gluten-free diet report little dietary guidance in a pilot survey exploring relationships between dietary knowledge, management, and adherence in Nova Scotia, Canada. Nutrition Research [Internet]. 2019 [cited 2019 Dec 31];66:107-114.	Communication	Short report, communications
Meltzer HM, Brantsæter AL, Trolle E, Eneroth H, Fogelholm M, Ydersbond TA, Birgisdottir BE. Environmental sustainability perspectives of the nordic diet. Nutrients [Internet]. 2019 [cited 2019 Dec 31];11(9):2248-2266.	Concept paper	Original research
Parkinson J, Dubelaar C, Carins J, Holden S, Newton F, Pescud M. Approaching the wicked problem of obesity: an introduction to the food system compass. Journal of Social Marketing [Internet]. 2017 [cited 2019 Dec 31];7(4):387-404.	Conceptual paper	Original research
Wolfson JA, Bostic S, Lahne J, Morgan C, Henley SC, Harvey J, Trubek A. A comprehensive approach to understanding cooking behavior: implications for research and practice. British Food Journal [Internet]. 2017 [cited 2019 Dec 31];119(5):1147-1158.	Conceptual paper	Original research
Bellotti B. Food literacy: reconnecting the city with the country. Agricultural Science [Internet]. 2010 [cited 2019 Dec 31];22(3):29-34.	Contributed article	Original research
McKechnie R, Turrell G, Giskes K, Gallegos D. Single‐item measure of food insecurity used in the National Health Survey may underestimate prevalence in Australia. Australian and New Zealand Journal of Public Health, [Internet]. 2018 [cited 2019 Dec 31];42(4):389-395.	Data collection	Original research
Truman E, Bischoff M, Elliott C. Which literacy for health promotion: health, food, nutrition or media? Health Promotion International [Internet]. 2019 [cited 2020 Jun 02];35(2):432-444.	Debate	Perspectives, opinions, commentaries
Warham E, Fisher-Lamb R, Beddington J. How can the environment become part of the solution to feeding a growing population? The European Journal of Development Research [Internet]. 2013 [cited 2019 Dec 31];25(1):21-27.	Debate	Perspectives, opinions, commentaries
Farmar-Bowers Q. Finding ways to improve Australia's food security situation. Agriculture [Internet]. 2015 [cited 2019 Dec 31];5(2):286-312.	Discussion	Perspectives, opinions, commentaries
Ligorio MB, Barzanò G. “Food for thought”: blogging about food as dialogical strategy for self-disclosure and otherness. Learning, Culture and Social Interaction [Internet]. 2018 [cited 2019 Dec 31];18:124-132.	Full length article	Original research
Urrutia I, Dias GM, Clapp J. Material and visceral engagements with household food waste: towards opportunities for policy interventions. Resources, Conservation and Recycling [Internet]. 2019 [cited 2019 Dec 31];150:1-8.	Full length article	Original research
Onyene V, Bakare T. Women in post harvest management of food production in Nigeria. Journal of Stored Products and Postharvest Research [Internet]. 2011 [cited 2019 Dec 31];2(16):292-300.	Full length research paper	Original research
Ducrot P, Méjean C, Fassier P, Allès B, Hercberg S, Péneau S. Associations between motives for dish choice during home-meal preparation and diet quality in French adults: findings from the NutriNet-Santé study. The British Journal of Nutrition [Internet]. 2017 [cited 2019 Dec 31];117(6):851-861.	Full paper	Original research
Kelley GA, Kelley KS. Systematic reviews and meta-analysis in nutrition research. British Journal of Nutrition [Internet]. 2019 [cited 2019 Dec 31];122(11):1279–1294.	Full paper	Original research
Teasdale SB, Ward PB, Rosenbaum S, Watkins A, Curtis J, Kalucy M, Samaras K. A nutrition intervention is effective in improving dietary components linked to cardiometabolic risk in youth with first-episode psychosis. The British Journal of Nutrition [Internet]. 2016 [cited 2020 Jun 02];115(11):1987-1993.	Full paper	Original research
Yan MR, Parsons A, Whalley GA, Rush EC. Effects of a healthier snack on snacking habits and glycated Hb (HbA1c): a 6-week intervention study. The British Journal of Nutrition [Internet]. 2016 [cited 2019 Dec 31];116(12):2169-2174.	Full paper	Original research
Hannibal L. Invited commentary in response to: ‘Identification of vitamin B12 deficiency in vegetarian Indians’. British Journal of Nutrition [Internet]. 2018 [cited 2019 Dec 31];119(9):967-969.	Invited commentary	Perspectives, opinions, commentaries
Begley A, Gallegos D, Vidgen H. Effectiveness of Australian cooking skill interventions. British Food Journal [Internet]. 2017 [cited 2019 Dec 31];119(5):973-991.	Literature review	Review article
Mmako NJ, Capetola T, Henderson-Wilson C. Sowing social inclusion for marginalised residents of a social housing development through a community garden. Health Promotion Journal of Australia [Internet]. 2018 [cited 2020 Jun 02];29(3):1-9.	Long research article	Original research
Stahlbrand L. Can values-based food chains advance local and sustainable food systems? Evidence from case studies of university procurement in Canada and the UK. International Journal of Sociology of Agriculture Food [Internet]. 2017 [cited 2019 Dec 31];24(1):77-95.	Mini review article	Review article
Bollinger B, Hammond D, Hobin E, Liebman E, Sacco J. Do educational campaigns for on-shelf nutritional labeling work? SSRN [Internet]. 2019 [cited 2019 Dec 31]:1-58.	Not classified	Not classified
Boucher BA, Manafo E, Boddy MR, Roblin L, Truscott R. The Ontario food and nutrition strategy: identifying indicators of food access and food literacy for early monitoring of the food environment. Health Promotion and Chronic Disease Prevention in Canada [Internet]. 2017 [cited 2020 Dec 31];37(9):313-319.	Not classified	Not classified
Cyril S, Nicholson JM, Agho K, Polonsky M, Renzaho AM. Barriers and facilitators to childhood obesity prevention among culturally and linguistically diverse (CALD) communities in Victoria, Australia. Australian and New Zealand journal of public health [Internet]. 2017 [cited 2019 Dec 31];41(3):287-293.	Not classified	Not classified
Czarnezki JJ. Food, law & the environment: informational and structural changes for a sustainable food system. Utah Environmental Law Review [Internet]. 2011 [cited 2019 Dec 31];31(2):263-290.	Not classified	Not classified
Daniels LA. Feeding practices and parenting: a pathway to child health and family happiness. Annals of Nutrition Metabolism [Internet]. 2019 [cited 2019 Dec 31];74(2):29-42.	Not classified	Not classified
Ensaff H, Crawford R, Russell JM, Barker ME. Preparing and sharing food: a quantitative analysis of a primary school-based food intervention. Journal of Public Health [Internet]. 2016 [cited 2019 Dec 31];39(3):567-573.	Not classified	Not classified
Fisher H, Erasmus AC, Viljoen A. Developing a food literacy definition for South Africa. African Journal of Hospitality, Tourism and Leisure [Internet]. 2019 [cited 2019 Dec 31];8(1):1-22.	Not classified	Not classified
Follmer-Reece H, Kostina-Ritchey E. Food challenge: cultivating food competence among adolescents. Food Studies: An Interdisciplinary Journal [Internet]. 2015 [cited 2019 Dec 31];5(4):1-14.	Not classified	Not classified
Frawley JK, Underwood J. Designing mobile learning to support public food literacy: constructivist pedagogies and ICT ecologies. Transactions on Mobile Learning [Internet]. 2014 [cited 2019 Dec 31];3(10):10-15.	Not classified	Not classified
Galbreath ML. Sponsors of agricultural literacies: intersections of institutional and local knowledge in a farming community. Community Literacy Journal [Internet]. 2015 [cited 2019 Dec 31];10(1):59-72.	Not classified	Not classified
Guo R, Bain BA, Willer J. Application of a logic model to an evidence-based practice training program for speech-language pathologists and audiologists. Journal of Allied Health [Internet]. 2011 [cited 2019 Dec 31];40(1):e23-e28.	Not classified	Not classified
Habibie IY, Brouwer I, Februhartanty J. Eating behaviour of young female workers with low socioeconomic status in Malang City, East Java: a qualitative study. Malaysian Journal of Nutrition [Internet]. 2019 [cited 2019 Dec 31];25:S75-S86.	Not classified	Not classified
Held J, Germelmann CC. Deceived or not deceived: how food consumers perceive deception. Advances in Consumer Research [Internet]. 2014 [cited 2019 Dec 31];42:313-317.	Not classified	Not classified
Ibrahim MB, Ahmad NB. Review of Peri-Urban agricultural concept and its place in solving food crisis of developing countries: a community development approach. Africa Development Resources Research Institute Journal [Internet]. 2014 [cited 2019 Dec 31];5(5):1-19.	Not classified	Not classified
Jones NRV, Forouhi NG, Kay-Tee K, Wareham NJ, Monsivais P. Accordance to the dietary approaches to stop hypertension diet pattern and cardiovascular disease in a British, population-based cohort. European Journal of Epidemiology [Internet]. 2018 [cited 2019 Dec 31];33(2):235-244.	Not classified	Not classified
Kekalih A, Februhartanty J, Mansyur M, Shankar A. Dietary diversity beliefs and practices among working mothers in Jakarta: a qualitative study. Malaysian Journal of Nutrition [Internet]. 2019 [cited 2019 Dec 31];25:S1-S18.	Not classified	Not classified
Kinshella M-LW. Quinoa buffets and sugar devils. Experiences of cancer survivorship through food. Anthropology of Food [Internet]. 2017 [cited 2019 Dec 31];(12):1-10.	Not classified	Not classified
Kolasa KM, Peery A, Harris NG, Shovelin K. Food literacy partners program: a strategy to increase community food literacy. Topics in Clinical Nutrition [Internet]. 2001 [cited 2019 Dec 31];16(4):1-10.	Not classified	Not classified
Krause C, Sommerhalder K, Beer-Borst S. Nutrition-specific health literacy: development and testing of a multi-dimensional questionnaire. Ernahrungs-Umschau [Internet]. 2016 [cited 2020 Jun 02];63(11):214-220.	Not classified	Not classified
Lang T, Mason P. Sustainable diet policy development: implications of multi-criteria and other approaches, 2008–2017. The Proceedings of the Nutrition Society [Internet]. 2018 [cited 2019 Dec 31];77(3):331-346.	Not classified	Not classified
Lang T, Rayner G. Overcoming policy cacophony on obesity: an ecological public health framework for policymakers. Obesity Reviews [Internet]. 2007 [cited 2019 Dec 31];8(1):165-181.	Not classified	Not classified
McCloat A, Caraher M. Home economics as a food education intervention: lessons from the Irish secondary education context. Education and Health [Internet]. 2016 [cited 2019 Dec 31];34(4):104-110.	Not classified	Not classified
Murillo LA, Fink L, Allen E. Learning from bilingual family literacies. Language Arts [Internet]. 2012 [cited 2019 Dec 31];90(1):18-29.	Not classified	Not classified
Oncini F, Triventi M. Ascend of the herbivores, decline of the carnivores? The social stratification of food consumption profiles in Italy, 1997-2016. [Internet]. 2019 [cited 2019 Dec 31]:1-42.	Not classified	Not classified
Renwick K, Powell LJ. Focusing on the literacy in food literacy: practice, community, and food sovereignty. Journal of Family and Consumer Sciences [Internet]. 2019 [cited 2020 Jun 02];111(1):24-30.	Not classified	Not classified
Slater J. Food literacy: a critical tool in a complex foodscape. Journal of Family and Consumer Sciences [Internet]. 2017 [cited 2019 Dec 31];109(2):14-20.	Not classified	Not classified
Takeda W, Melby MK, Ishikawa Y. Food education for whom?: Perceptions of food education and literacy among dietitians and laypeople in urban Japan. Food Studies: An Interdisciplinary Journal [Internet]. 2017 [cited 2019 Dec 31];7(4):49-66.	Not classified	Not classified
Ward P, Mamerow L, Henderson J, Taylor AW, Meyer SB, Coveney J. The social determinants of food purchasing practices: who chooses price-before-health, taste-before-price or organic foods in Australia. Food and Nutrition Sciences [Internet]. 2012 [cited 2019 Dec 31];3(4):461-470.	Not classified	Not classified
Wilk P, Cooke M. Collaborative public health system interventions for chronic disease prevention among urban Aboriginal Peoples. International Indigenous Policy Journal [Internet]. 2015 [cited 2019 Dec 31];6(4):1-14.	Not classified	Not classified
Withers D, Burns HL. Enhancing food security through experiential sustainability leadership practices: a study of the Seed to Supper program. Journal of Sustainability Education [Internet]. 2013 [cited 2020 Jun 02];5(1):1-21.	Not classified	Not classified
Worsley A, Wang WC, Byrne S, Yeatman H. Different patterns of Australian adults' knowledge of foods and nutrients related to metabolic disease risk. Journal of Nutritional Science [Internet]. 2014 [cited 2019 Dec 31];3(14):1-7.	Not classified	Not classified
KC KB, Fraser E, Dias G, Zundel T, Pascoal S. Pathways leading to a more sustainable and healthy global food system. Solutions Journal [Internet]. 2016 [cited 2019 Dec 31];7(5):10-12.	Not classified	Not classified
Merritt E. Because food can change the world. Museums & Social Issues [Internet]. 2012 [cited 2019 Dec 31];7(1):13-22.	Not classified	Not classified
Ueda H. Impact evaluation of a school-based food education intervention on cognitive and attitudinal aspects of children’s dietary habits. Journal of Food System Research [Internet]. 2017 [cited 2019 Dec 31];24(1):2-17.	Note	Case study
Levkoe CZ, Hammelman C, Craven L, Dandy G, Farbman J, Harrison J, Mount P. Building sustainable communities through food hubs. Journal of Agriculture, Food Systems, Community Development [Internet]. 2018 [cited 2019 Dec 31];8(2):107-122.	Open call paper	Original research
Mars M. From bread we build community: entrepreneurial leadership and the co-creation of local food businesses and systems. Journal of Agriculture, Food Systems, and Community Development [Internet]. 2015 [cited 2019 Dec 31];5(3):63-77.	Open call paper	Original research
Moreau T, Speight D. Cooking up diverse diets: advancing biodiversity in food and agriculture through collaborations with chefs. Crop Science [Internet]. 2019 [cited 2019 Dec 31];59(6):2381-2386.	Opinion	Perspectives, opinions, commentaries
De Souza Silveira R, Kratzenstein S, Hain G, Mayer F, Carlsohn A. General nutrition knowledge questionnaire – modified and validated for use in German adolescent athletes. German Journal of Sports Medicine [Internet]. 2015 [cited 2019 Dec 31];66(9):248-252.	Original	Original research
Oliveira L, Poínhos R, Sousa F. Attitudes towards functional foods scale: psychometric proprieties and adaptation for use among adolescents. Acta Medica Portuguesa [Internet]. 2019 [cited 2020 Jun 02];32(4):266-271.	Original	Original research
Bafna H, Ajithkrishnan C, Kalantharakath T, Singh R, Kalyan P, Vathar J, Patel H. Effect of short-term consumption of amul probiotic yogurt containing Lactobacillus acidophilus La5 and Bifidobacterium lactis Bb12 on salivary streptococcus mutans count in high caries risk individuals. International Journal of Applied and Basic Medical Research [Internet]. 2018 [cited 2019 Dec 31];8(2).	Original article	Original research
Barbour LR, Ho MYL, Davidson ZE, Palermo CE. Challenges and opportunities for measuring the impact of a nutrition programme amongst young people at risk of food insecurity: a pilot study. Nutrition Bulletin [Internet]. 2016 [cited 2019 Dec 31];41(2):122-129.	Original article	Original research
Blair D. The child in the garden: an evaluative review of the benefits of school gardening. The Journal of Environmental Education [Internet]. 2009 [cited 2019 Dec 31];40(2):15-38.	Original article	Original research
Bohm I, Lindblom C, Åbacka G, Bengs C, Hörnell A. Absence, deviance and unattainable ideals – discourses on vegetarianism in the Swedish school subject home and consumer studies. Health Education Journal [Internet]. 2016 [cited 2019 Dec 31];75(6):676-688.	Original article	Original research
Brunosson A, Brante G, Sepp H, Mattsson Sydner Y. To use a recipe–not a piece of cake. Students with mild intellectual disabilities’ use of recipes in home economics. International Journal of Consumer Studies [Internet]. 2014 [cited 2019 Dec 31];38(4):412-418.	Original article	Original research
Butcher LM, O'Sullivan TA, Ryan MM, Lo J, Devine A. Utilising a multi‐item questionnaire to assess household food security in Australia. Health Promotion Journal of Australia [Internet]. 2019 [cited 2019 Dec 31];30(1):9-17.	Original article	Original research
Carroll J-A, Capel EM, Gallegos D. Meat, masculinity, and health for the “typical Aussie bloke”: a social constructivist analysis of class, gender, and consumption. American Journal of Men's Health [Internet]. 2019 [cited 2019 Dec 31];13(6):1-12.	Original article	Original research
de la Salle J. Great food streets: planning and design for urban magnetism in post-agricultural cities. Urban Design International [Internet]. 2019 [cited 2019 Dec 31];24(2):118-128.	Original article	Original research
Demas A. Low-fat school lunch programs: achieving acceptance. The American Journal of Cardiology [Internet]. 1998 [cited 2019 Dec 31];82(10):80-82.	Original article	Original research
Diaz JM, Warner LA, Webb S, Barry D. Obstacles for school garden program success: expert consensus to inform policy and practice. Applied Environmental Education Communication [Internet]. 2019 [cited 2019 Dec 31];18(3):195-206.	Original article	Original research
Doustmohammadian A, Keshavarz Mohammadi N, Omidvar N, Amini M, Abdollahi M, Eini-Zinab H, Amirhamidi Z, Esfandiari S, Nutbeam D. Food and Nutrition Literacy (FNLIT) and its predictors in primary schoolchildren in Iran. Health Promotion International [Internet]. 2019 [cited 2019 Dec 31];34(5).	Original article	Original research
Dreas JA, Hassel H. What accounts for good practice? Assessment of obesity prevention projects for kindergarten children in Germany. Journal of Public Health [Internet]. 2010 [cited 2019 Dec 31];18(2):145-152.	Original article	Original research
Durmuş H, Balcı E, Oral B, Sonkaya Zİ. Knowledge of food literacy and food safety among Turkish adults. Erciyes Medical Journal [Internet]. 2018 [cited 2019 Dec 31];40(2):81-86.	Original article	Original research
Durmus H, Gökler ME, Havlioglu S. Reliability and validity of the Turkish version of the short food literacy questionnaire among university students. Progress in Nutrition [Internet]. 2019 [cited 2019 Dec 31];21(2):333-338.	Original article	Original research
Forbes S. Science and policy: valuing framing, language and listening. Botanical Journal of the Linnean Society [Internet]. 2011 [cited 2019 Dec 31];166(3):217-226.	Original article	Original research
Francis-Granderson I, McDonald A. Parents’ perceptions of healthy eating practices in north-east Trinidad. Proceedings of Singapore Healthcare [Internet]. 2018 [cited 2019 Dec 31];27(3):175-179.	Original article	Original research
Gibson I, Whitelaw S, Topping C, Kopela J. Food and physical literacy: exploring an obesity prevention approach using formative research. Health Education Journal [Internet]. 2019 [cited 2020 Jun 02];78(5):570-581.	Original article	Original research
Godrich SL, Davies CR, Darby J, Devine A. Which ecological determinants influence Australian children's fruit and vegetable consumption? Health Promotion International [Internet]. 2018 [cited 2019 Dec 31];33(2):229-238.	Original article	Original research
Granberg A, Brante G, Olsson V, Sydner YM. Knowing how to use and understand recipes: what arithmetical understanding is needed when students with mild intellectual disabilities use recipes in practical cooking lessons in Home Economics? International Journal of Consumer Studies [Internet]. 2017 [cited 2019 Dec 31];41(5):494-500.	Original article	Original research
Henryks J, Brimblecombe J, Bidstrup G. Supporting healthier food choices in remote Indigenous communities: developing a food choice app. Journal of Food Products Marketing [Internet]. 2017 [cited 2020 Jun 02];23(6):609-620.	Original article	Original research
Joulaei H, Keshani P, Kaveh MH. Nutrition literacy as a determinant for diet quality amongst young adolescents: a cross sectional study. Progress in Nutrition [Internet]. 2018 [cited 2020 Jun 02];20(3):455-464.	Original article	Original research
Krause C, Sommerhalder K, Beer-Borst S, Abel T. Just a subtle difference? Findings from a systematic review on definitions of nutrition literacy and food literacy. Health Promotion International [Internet]. 2016 [cited 2019 Dec 31];33(3):378-389.	Original article	Original research
Lai-Yeung TWL. Hong Kong parents' perceptions of the transference of food preparation skills. International Journal of Consumer Studies [Internet]. 2015 [cited 2020 Jun 02];39(2):117-124.	Original article	Original research
Liao LL, Lai IJ, Chang LC. Nutrition literacy is associated with healthy-eating behaviour among college students in Taiwan. Health Education Journal [Internet]. 2019 [cited 2019 Dec 31];78(7):756-769.	Original article	Original research
Lindberg R, McCartan J, Stone A, Gale A, Mika A, Nguyen M, Kleve S. The impact of social enterprise on food insecurity – an Australian case study. Health and Social Care in the Community [Internet]. 2019 [cited 2019 Dec 31];27(4):e355-e366.	Original article	Original research
MacRae R. A joined-up food policy for Canada. Journal of Hunger Environmental Nutrition [Internet]. 2011 [cited 2020 Jun 02];6(4):424-457.	Original article	Original research
Makiabadi E, Kaveh MH, Mahmoodi MR, Asadollahi A, Salehi M. Enhancing nutrition-related literacy, knowledge and behavior among university students: a randomized controlled trial. International Journal of Nutrition Sciences [Internet]. 2019 [cited 2019 Dec 31];4(3):122-129.	Original article	Original research
McGowan L, Caraher M, Raats M, Lavelle F, Hollywood L, McDowell D, Spence M, McCloat A, Mooney E, Dean M. Domestic cooking and food skills: a review. Critical Reviews in Food Science and Nutrition, [Internet]. 2017 [cited 2020 Jun 02];57(11):2412-2431.	Original article	Original research
Nanayakkara J, Margerison C, Worsley A. Importance of food literacy education for senior secondary school students: food system professionals’ opinions. International Journal of Health Promotion & Education [Internet]. 2017 [cited 2020 Jun 02];55(5-6):284-295.	Original article	Original research
Närvänen E, Saarijärvi H, Simanainen O. Understanding consumers' online conversation practices in the context of convenience food. International Journal of Consumer Studies [Internet]. 2013 [cited 2019 Dec 31];37(5):569-576.	Original article	Original research
Page-Reeves J, Scott AA, Moffett M, Apodaca V, Apodaca V. "Is always that sense of wanting … never really being satisfied": women's quotidian struggles with food insecurity in a Hispanic community in New Mexico. Journal of Hunger & Environmental Nutrition, [Internet]. 2014 [cited 2019 Dec 31];9(2):183-209.	Original article	Original research
Palumbo R, Vezzosi S, Picciolli P, Landini A, Annarumma C, Manna R. Fostering organizational change through co-production. Insights from an Italian experience. International Review on Public and Nonprofit Marketing [Internet]. 2018 [cited 2019 Dec 31];15(3):371-391.	Original article	Original research
Pendergast D, Garvis S, Kanasa H. Insight from the public on home economics and formal food literacy. Family and Consumer Sciences Research Journal [Internet]. 2011 [cited 2019 Dec 31];39(4):415-430.	Original article	Original research
Ronto R, Ball L, Pendergast D, Harris N. Environmental factors of food literacy in Australian high schools: views of home economics teachers. International Journal of Consumer Studies [Internet]. 2017 [cited 2019 Dec 31];41(1):19-27.	Original article	Original research
Sadegholvad S, Yeatman H, Omidvar N, Parrish A-M, Worsley A. Essential nutrition and food systems components for school curricula; views from experts in Iran. Iranian Journal of Public Health [Internet]. 2017 [cited 2020 Jan 02];46(7):938-947.	Original article	Original research
Scrinis G, Parker C. Front-of-pack food labeling and the politics of nutritional nudges. Law and Policy [Internet]. 2016 [cited 2019 Dec 31];38(3):234-249.	Original article	Original research
Slater J. Is cooking dead? The state of home economics food and nutrition education in a Canadian province. International Journal of Consumer Studies [Internet]. 2013 [cited 2019 Dec 31];37(6):617-624.	Original article	Original research
Slater J, Falkenberg T, Rutherford J, Colatruglio S. Food literacy competencies: a conceptual framework for youth transitioning to adulthood. International Journal of Consumer Studies [Internet]. 2018 [cited 2020 Jun 02];42(5):547-556.	Original article	Original research
Sumner J. Reading the world: food literacy and the potential for food system transformation. Studies in the Education of Adults [Internet]. 2015 [cited 2020 Jun 02];47(2):128-141.	Original article	Original research
Truman E, Elliott C. Health-promoting skills for children: evaluating the influence of a media literacy and food marketing intervention. Health Education Journal [Internet]. 2019 [cited 2019 Dec 31];79(4):431-445.	Original article	Original research
Ulijaszek S. With the benefit of foresight: obesity, complexity and joined-up government. BioSocieties [Internet]. 2015 [cited 2019 Dec 31];10(2):213-228.	Original article	Original research
von Normann K. The impact of lifestyles and food knowledge on the food patterns of German children. International Journal of Consumer Studies [Internet]. 2009 [cited 2019 Dec 31];33(4):382-391.	Original article	Original research
Widener P, Karides M. Food system literacy: empowering citizens and consumers beyond farm-to-fork pathways. Food, Culture & Society [Internet]. 2014 [cited 2019 Dec 31];17(4):665-687.	Original article	Original research
Wittman H, Blesh J. Food sovereignty and fome zero: connecting public food procurement programmes to sustainable rural development in Brazil. Journal of Agrarian Change [Internet]. 2017 [cited 2019 Dec 31];17(1):81-105.	Original article	Original research
Worsley A, Wang W, Yeatman H, Byrne S, Wijayaratne P. Does school health and home economics education influence adults' food knowledge? Health Promotion International [Internet]. 2015 [cited 2019 Dec 31];31(4):925-935.	Original article	Original research
Carney MA. Eating and feeding at the margins of the state: barriers to health care for undocumented migrant women and the “clinical” aspects of food assistance. Medical Anthropology Quarterly [Internet]. 2015 [cited 2019 Dec 31];29(2):196-215.	Original article	Original research
Amuta-Jimenez AO, Lo C, Talwar D, Khan N, Barry AE. Food label literacy and use among US adults diagnosed with cancer: results from a national representative study. Journal of Cancer Education [Internet]. 2018 [cited 2019 Dec 31];34(5):1-10.	Original paper	Original research
Belyakov A. From Chernobyl to Fukushima: an interdisciplinary framework for managing and communicating food security risks after nuclear plant accidents. Journal of Environmental Studies Sciences [Internet]. 2015 [cited 2019 Dec 31];5(3):404-417.	Original paper	Original research
Borch A, Kjærnes U. The prevalence and risk of food insecurity in the Nordic Region: preliminary results. Journal of Consumer Policy [Internet]. 2016 [cited 2019 Dec 31];39(2):261-274.	Original paper	Original research
Cabello-Garrido A, España-Ramos E, Blanco-López Á. Developing a human nutrition learning progression. International Journal of Science and Mathematics Education [Internet]. 2018 [cited 2019 Dec 31];16(7):1269-1289.	Original paper	Original research
Cairns K, Johnston J. On (not) knowing where your food comes from: meat, mothering and ethical eating. Agriculture and Human Values [Internet]. 2018 [cited 2019 Dec 31];35(3):569-580.	Original paper	Original research
Cramer SE, Ball AL, Hendrickson MK. “Our school system is trying to be agrarian”: educating for reskilling and food system transformation in the rural school garden. Agriculture and Human Values [Internet]. 2019 [cited 2019 Dec 31];36(3):507-519.	Original paper	Original research
Dennis CL, Merry L, Gagnon AJ. Postpartum depression risk factors among recent refugee, asylum-seeking, non-refugee immigrant, and Canadian-born women: results from a prospective cohort study. Social Psychiatry and Psychiatric Epidemiology [Internet]. 2017 [cited 2019 Dec 31];52(4):411-422.	Original paper	Original research
Fraser ED, Legwegoh A, Krishna K. Food stocks and grain reserves: evaluating whether storing food creates resilient food systems. Journal of Environmental Studies Sciences [Internet]. 2015 [cited 2019 Dec 31];5(3):445-458.	Original paper	Original research
Gallegos D, Ramsey R, Ong KW. Food insecurity: is it an issue among tertiary students? Higher Education [Internet]. 2014 [cited 2019 Dec 31];67(5):497-510.	Original paper	Original research
Ghinea C, Ghiuta O-A. Household food waste generation: young consumers behaviour, habits and attitudes. International Journal of Environmental Science Technology [Internet]. 2019 [cited 2020 Jun 02];16(5):2185-2200.	Original paper	Original research
Hodgins KJ, Fraser EDG. "We are a business, not a social service agency." Barriers to widening access for low-income shoppers in alternative food market spaces. Agriculture and Human Values [Internet]. 2018 [cited 2019 Dec 31];35(1):149-162.	Original paper	Original research
Hoey L, Sponseller A. “It’s hard to be strategic when your hair is on fire”: alternative food movement leaders’ motivation and capacity to act. Agriculture and Human Values [Internet]. 2018 [cited 2020 Jun 02];35(3):595-609.	Original paper	Original research
Kimura AH. Food education as food literacy: privatized and gendered food knowledge in contemporary Japan. Agriculture and Human Values [Internet]. 2011 [cited 2020 Jun 02];28(4):465-482.	Original paper	Original research
LeRouge C, Durneva P, Sangameswaran S, Gloster AM. Design guidelines for a technology-enabled nutrition education program to support overweight and obese adolescents: qualitative user-centered design study. Journal of Medical Internet Research [Internet]. 2019 [cited 2019 Dec 31];21(7):e14430-e14446.	Original paper	Original research
MacMahon A, Smith K, Lawrence G. Connecting resilience, food security and climate change: lessons from flooding in Queensland, Australia. Journal of Environmental Studies Sciences [Internet]. 2015 [cited 2019 Dec 31];5(3):378-391.	Original paper	Original research
Moragues-Faus A, Carroll B. Reshaping urban political ecologies: an analysis of policy trajectories to deliver food security. Food Security [Internet]. 2018 [cited 2019 Dec 31];10(6):1337-1351.	Original paper	Original research
Powell LJ, Wittman H. Farm to school in British Columbia: mobilizing food literacy for food sovereignty. Agriculture and Human Values [Internet]. 2018 [cited 2019 Dec 31];35(1):193-206.	Original paper	Original research
Rondinelli AJ, Morris MD, Rodwell TC, Moser KS, Paida P, Popper ST, Brouwer KC. Under- and over-nutrition among refugees in San Diego County, California. Journal of Immigrant and Minority Health [Internet]. 2011 [cited 2019 Dec 31];13(1):161-168.	Original paper	Original research
Sal Altan S, Bektas M. Psychometric properties of the Turkish version of the weight efficacy lifestyle questionnaire short-form for adolescents. Current Psychology [Internet]. 2019 [cited 2019 Dec 31];38(6):1-8.	Original paper	Original research
St George SM, Messiah SE, Sardinas KM, Poma S, Lebron C, Tapia MI, Maria Rosa V, Pantin H, Prado G. Familias unidas for health and wellness: adapting an evidence-based substance use and sexual risk behavior intervention for obesity prevention in Hispanic adolescents. Journal of Primary Prevention [Internet]. 2018 [cited 2019 Dec 31];39(6):529-553.	Original paper	Original research
Wallace R, Lo J, Devine A. Tailored nutrition education in the elderly can lead to sustained dietary behaviour change. Journal of Nutrition, Health and Aging [Internet]. 2016 [cited 2019 Dec 31];20(1):8-15.	Original paper	Original research
Bortolin N, Priestly J, Sangster J. Food provision among food relief agencies in rural Australia, and perceived barriers and enablers to provide healthy food. The Australian journal of rural health [Internet]. 2018 [cited 2019 Dec 31];26(2):86-92.	Original research	Original research
Hakami R, Gillis DE, Poureslami I, FitzGerald JM. Patient and professional perspectives on nutrition in chronic respiratory disease self-management: reflections on nutrition and food literacies. Health Literacy Research and Practice, [Internet]. 2018 [cited 2019 Dec 31];2(3):e166-e174.	Original research	Original research
Kalkan I. The impact of nutrition literacy on the food habits among young adults in turkey. Nutrition Research and Practice [Internet]. 2019 [cited 2019 Dec 31];13(4):352-357.	Original research	Original research
Katz DL, Treu JA, Ayettey RG, Kavak Y, Katz CS, Njike V. Testing the effectiveness of an abbreviated version of the nutrition detectives program. Preventing Chronic Disease [Internet]. 2014 [cited 2019 Dec 31];11(4).	Original research	Original research
Keith JF, Stastny S, Brunt A, Agnew W. Barriers and Strategies for Healthy Food Choices among American Indian Tribal College Students: A Qualitative Analysis. Journal of the Academy of Nutrition and Dietetics [Internet]. 2018 [cited 2019 Dec 31];118(6):1017-1026.	Original research	Original research
Klingemann H, Bucher S, Buri C, Bolliger-Salzmann H, Laederach K. Coping with obesity in Switzerland through self-change and professional help. Obesity Medicine [Internet]. 2016 [cited 2019 Dec 31];4:1-11.	Original research	Original research
Menday H, Neal B, Wu JHY, Crino M, Baines S, Petersen KS. Use of added sugars instead of total sugars may improve the capacity of the health star rating system to discriminate between core and discretionary foods. Journal of the Academy of Nutrition and Dietetics [Internet]. 2017 [cited 2020 Jun 02];117(12):1921-1930.	Original research	Original research
Neri D, Martinez‐Steele E, Monteiro CA, Levy RB. Consumption of ultra‐processed foods and its association with added sugar content in the diets of US children, NHANES 2009‐2014. Pediatric Obesity [Internet]. 2019 [cited 2019 Dec 31];14(12):1-11.	Original research	Original research
Olan EL, Campbell LO, Jahani S. Examining second graders’ healthy food choices: through literacy and active learning. Nutrition and Metabolic Insights [Internet]. 2019 [cited 2019 Dec 31];12:1-7.	Original research	Original research
Persoskie A, Hennessy E, Nelson WL. US consumers’ understanding of nutrition labels in 2013: the importance of health literacy. Preventing Chronic Disease [Internet]. 2017 [cited 2019 Dec 31];14(e86):1-11.	Original research	Original research
Bohunicky M, Desmarais AA, Entz M. Self-operated vs. corporate contract: a study of food procurement at two universities in Manitoba. Canadian Food Studies [Internet]. 2019 [cited 2019 Dec 31];6(1):43-74.	Original research article	Original research
Laforge J, Fenton A, Lavalée-Picard V, McLachlan S. New farmers and food policies in Canada. Canadian Food Studies [Internet]. 2018 [cited 2019 Dec 31];5(3):128-152.	Original research article	Original research
Levkoe CZ, Blay-Palmer A. Food counts: food systems report cards, food sovereignty and the politics of indicators. Canadian Food Studies [Internet]. 2018 [cited 2019 Dec 31];5(3):49-75.	Original research article	Original research
Martin W, Vold L. Building capacity through urban agriculture: report on the askiy project. Health Promotion and Chronic Disease Prevention in Canada [Internet]. 2018 [cited 2020 Jun 02];38(1):29-35.	Original research article	Original research
Noonan-Gunning S. Social implications of weight bias internalisation: parents’ ultimate responsibility as consent, social division and resistance. Frontiers in Psychology [Internet]. 2019 [cited 2019 Dec 31];10:1-17.	Original research article	Original research
Siegner AB. Experiential climate change education: challenges of conducting mixed-methods, interdisciplinary research in San Juan Islands, WA and Oakland, CA. Energy Research & Social Science [Internet]. 2018 [cited 2020 Jun 02];45:374-384.	Original research article	Original research
Sumner J, Lapalme H. The public plate in the transnational city: tensions among food procurement, global trade and local legislation. Canadian Food Studies [Internet]. 2019 [cited 2019 Dec 31];6(1):22-42.	Original research article	Original research
Wood SLR, Alam M, Dupras J. Multiple pathways to more sustainable diets: shifts in diet composition, caloric intake and food waste. Frontiers in Sustainable Food Systems [Internet]. 2019 [cited 2020 Jun 02];3(89):1-13.	Original research article	Original research
Colatruglio S, Slater J. Challenges to acquiring and utilizing food literacy: perceptions of young Canadian adults. Canadian Food Studies [Internet]. 2016 [cited 2019 Dec 31];3(1):96-118.	Original research article	Original research
Marques A, Naia A, Branquinho C, de Matos MG. Adolescents' eating behaviors and its relationship with family meals, body mass index and body weight perception. Nutricion Hospitalaria, [Internet]. 2018 [cited 2020 Jun 02];35(3):550-556.	Original work	Original research
Gold A, Harden N. Navigating borders: the evolution of the Cass Clay Food Partners. Journal of Agriculture, Food Systems, and Community Development [Internet]. 2018 [cited 2020 Jun 02];8(B):29-38.	Paper	Original research
Pendergast D. An appetite for home economics literacy: convergence, megatrends and big ideas. Journal of Asian Regional Association for Home Economics [Internet]. 2013 [cited 2019 Dec 31];20(2):57-65.	Paper	Original research
Ricci A, Antonini E, Ninfali P. Homemade tomato sauce in the Mediterranean diet: a rich source of antioxidants. Italian Journal of Food Science [Internet]. 2018 [cited 2019 Dec 31];30(1):37-49.	Paper	Original research
Saltelli A, Piano SL. Problematic quantifications: a critical appraisal of scenario making for a global ‘sustainable’food production. Food Ethics [Internet]. 2017 [cited 2019 Dec 31];1:173-179.	Paper	Original research
Yamashita L, Robinson D. Making visible the people who feed us: educating for critical food literacy through multicultural texts. Journal of Agriculture, Food Systems, Community Development [Internet]. 2016 [cited 2020 Jun 02];6(2):269-281.	Paper	Original research
Jamieson JA, Gougeon L. Gluten-free foods in rural maritime provinces: limited availability, high price, and low iron content. Canadian Journal of Dietetic Practice and Research [Internet]. 2017 [cited 2019 Dec 31];78(4):192-196.	Perspective	Perspectives, opinions, commentaries
Roblin L, Truscott R, Boddy MR. The development of a provincial food and nutrition strategy through cross-sector collaboration. Canadian Journal of Dietetic Practice and Research [Internet]. 2018 [cited 2019 Dec 31];79(1):28-31.	Perspective	Perspectives, opinions, commentaries
Ruge D, Mikkelsen BE. Local public food strategies as a social innovation: early insights from the LOMA-Nymarkskolen case study. Acta Agriculturae Scandinavica Section B: Soil and Plant Science [Internet]. 2013 [cited 2019 Dec 31];63(1):56-65.	Perspective	Perspectives, opinions, commentaries
Stephens TA, Black JL, Chapman GE, Velazquez CE, Rojas A. Participation in school food and nutrition activities among grade 6-8 students in vancouver. Canadian Journal of Dietetic Practice and Research [Internet]. 2016 [cited 2019 Dec 31];77(3):148-153.	Perspective	Perspectives, opinions, commentaries
Hernandez K, Engler-Stringer R, Kirk S, Wittman H, McNicholl S. The case for a Canadian national school food program. Canadian Food Studies [Internet]. 2018 [cited 2019 Dec 31];5(3):208-229.	Perspective	Perspectives, opinions, commentaries
Kumanyika SK. A framework for increasing equity impact in obesity prevention. American Journal of Public Health [Internet]. 2019 [cited 2019 Dec 31];109(10):1350-1357.	Perspective	Perspectives, opinions, commentaries
Lytton M. Health literacy: an opinionated perspective. American Journal of Preventive Medicine [Internet]. 2013 [cited 2019 Dec 321];45(6):e35-e40.	Perspective	Perspectives, opinions, commentaries
Nikolaou CK, Robinson TN, Sim KA, Lean ME. Turning the tables on obesity: young people, IT and social movements. Nature Reviews Endocrinology [Internet]. 2019 [cited 2019 Dec 31];16:117-122.	Perspective	Perspectives, opinions, commentaries
Cullen T, Hatch J, Martin W, Higgins JW, Sheppard R. Food literacy: definition and framework for action. Canadian Journal of Dietetic Practice and Research [Internet]. 2015 [cited 2019 Dec 31];76(3):140-145.	Perspectives in practice	Perspectives, opinions, commentaries
Nowak AJ, Kolouch G, Schneyer L, Roberts KH. Building food literacy and positive relationships with healthy food in children through school gardens. Childhood Obesity [Internet]. 2012 [cited 2019 Dec 31];8(4):392-395.	Program profile	Case study
Thomas HM, Irwin JD. Cook It Up! A community-based cooking program for at-risk youth: overview of a food literacy intervention. BMC Research Notes [Internet]. 2011 [cited 2019 Dec 31];4:495-502.	Project note	Case study
Boedt T, Dancet E, Sharon Lie F, Peeraer K, De Neubourg D, Pelckmans S, van de Vijver A, Seghers J, Katleen Van der G, Ben Van C, Spiessens C, Matthys C. Effectiveness of a mobile preconception lifestyle programme in couples undergoing in vitro fertilisation (IVF): the protocol for the PreLiFe randomised controlled trial (PreLiFe-RCT). BMJ Open [Internet]. 2019 [cited 2019 Dec 31];9(7).	Protocol	Case study
van der Werf P, Seabrook JA, Gilliland JA. Food for naught: using the theory of planned behaviour to better understand household food wasting behaviour. The Canadian Geographer [Internet]. 2019 [cited 2019 Dec 31];63(3):478-493.	Regular paper	Original research
Englund TR, Zhou M, Hedrick VE, Kraak VI. How branded marketing and media campaigns can support a healthy diet and food well-being for Americans: evidence for 13 campaigns in the United States. Journal of Nutrition Education and Behavior [Internet]. 2019 [cited 2019 Dec 31];52(1):87-95.	Report	Short report, communications
Pollard CM, Nicolson C, Pulker CE, Binns CW. Translating government policy into recipes for success! Nutrition criteria promoting fruits and vegetables. Journal of Nutrition Education and Behavior [Internet]. 2009 [cited 2019 Dec 31];41(3):218-226.	Report	Short report, communications
Rojas A, Black J, Orrego E, Chapman G, Valley W. Insights from the Think&EatGreen@ School Project: how a community-based action research project contributed to healthy and sustainable school food systems in Vancouver. Canadian Food Studies [Internet]. 2017 [cited 2019 Dec 31];4(2):25-46.	Report	Short report, communications
Seabrook JA, Dworatzek PD, Matthews JI. Predictors of food skills in university students. Canadian Journal of Dietetic Practice Research [Internet]. 2019 [cited 2019 Dec 31];80(4):1-4.	Report	Short report, communications
Truman E, Elliott C. Barriers to food literacy: a conceptual model to explore factors inhibiting proficiency. Journal of Nutrition Education and Behavior [Internet]. 2019 [cited 2019 Dec 31];51(1):107-111.	Report	Short report, communications
Carlsson L, Callaghan E, Broman G. How can dietitians leverage change for sustainable food systems in Canada? Canadian Journal of Dietetic Practice and Research [Internet]. 2019 [cited 2019 Dec 31];80(4):164-171.	Research	Original research
Carlsson L, Williams PL, Hayes-Conroy JS, Lordly D, Callaghan E. School gardens: cultivating food security in Nova Scotia public schools? Canadian Journal of Dietetic Practice and Research [Internet]. 2016 [cited 2019 Dec 31];77(3):119-124.	Research	Original research
Chatelan A, Castetbon K, Pasquier J, Allemann C, Zuber A, Camenzind-Frey E, Zuberbuehler CA, Bochud M. Association between breakfast composition and abdominal obesity in the Swiss adult population eating breakfast regularly. International Journal of Behavioral Nutrition and Physical Activity [Internet]. 2018 [cited 2019 Dec 31];15:115-126.	Research	Original research
Dworatzek P, Stier J. Dietitians' attitudes and beliefs regarding peer education in nutrition. Canadian Journal of Dietetic Practice and Research [Internet]. 2016 [cited 2019 Dec 31];77(4):170-176.	Research	Original research
Graça P, Maria João G, Mendes de Sousa S, Brás S, Penedo T, Carvalho T, Bandarra NM, Rui Matias L, Ana Paula S, Goiana-da-Silva F, Maria Graça F, Fernando Ferreira A. A new interministerial strategy for the promotion of healthy eating in Portugal: implementation and initial results. Health Research Policy and Systems [Internet]. 2018 [cited 2019 Dec 31];16(102):1-16.	Research	Original research
Hardy LL, Baur LA, Li Ming W, Garnett SP, Mihrshahi S. Descriptive epidemiology of changes in weight and weight-related behaviours of Australian children aged 5 years: two population-based cross-sectional studies in 2010 and 2015. BMJ Open [Internet]. 2018 [cited 2019 Dec 31];8(4):1-10.	Research	Original research
Hobin EP, Shen-Tu GP, Sacco JP, White CMSC, Bowman CMSC, Sheeshka JP, McVey GP, O'Brien MFM, Vanderlee LP, Hammond DP. Comprehension and use of nutrition facts tables among adolescents and young adults in Canada. Canadian Journal of Dietetic Practice and Research [Internet]. 2016 [cited 2019 Dec 31];77(2):59-65.	Research	Original research
McIsaac J-LD, Ata N, Kirk SFL. Describing food availability in schools using different healthy eating guidelines: moving forward with simpler nutrition recommendations. Canadian Journal of Dietetic Practice and Research [Internet]. 2019 [cited 2019 Dec 31];80(1):22-29.	Research	Original research
Méjean C, Si Hassen W, Gojard S, Ducrot P, Lampuré A, Brug H, Lien N, Nicolaou M, Holdsworth M, Terragni L, Hercberg S, Castetbon K. Social disparities in food preparation behaviours: A DEDIPAC study. Nutrition Journal [Internet]. 2017 [cited 2019 Dec 31];16(62).	Research	Original research
Méjean C, Lampuré A, Wendy Si H, Gojard S, Péneau S, Hercberg S, Castetbon K. Influence of food preparation behaviors on 5-year weight change and obesity risk in a French prospective cohort. International Journal of Behavioral Nutrition and Physical Activity [Internet]. 2018 [cited 2019 Dec 31];15(120):1-15.	Research	Original research
Parrish A-M, Worsley A, Yeatman H, Sadegholvad S. What food knowledge ensures school leavers are capable of healthy food practice? British Journal of School Nursing [Internet]. 2016 [cited 2020 Jun 02];11(8):384-390.	Research	Original research
Poelman MP, Dijkstra SC, Sponselee H, Kamphuis CBM, Battjes-Fries MCE, Gillebaart M, Seidell JC. Towards the measurement of food literacy with respect to healthy eating: the development and validation of the self perceived food literacy scale among an adult sample in the Netherlands. International Journal of Behavioral Nutrition and Physical Activity [Internet]. 2018 [cited 2020 Jun 02];15(54):1-…	Research	Original research
Rathi N, Riddell L, Worsley A. Parents’ and teachers’ critique of nutrition education in Indian secondary schools. Health Education [Internet]. 2019 [cited 2019 Dec 31];119(2):150-164.	Research	Original research
Rathi N, Riddell L, Worsley A. Food consumption patterns of adolescents aged 14-16 years in Kolkata, India. Nutrition Journal [Internet]. 2017 [cited 2020 Jun 02];16(50):1-12.	Research	Original research
Sadler RC, Clark AF, Wilk P, O'Connor C, Gilliland JA. Using GPS and activity tracking to reveal the influence of adolescents' food environment exposure on junk food purchasing. Canadian Journal of Public Health [Internet]. 2016 [cited 2019 Dec 31];107(1):ES14-ES20.	Research	Original research
Slater J, Mudryj AN. Nurturing future generations: household food practices of Canadian children and family meal participation. Canadian Journal of Dietetic Practice and Research [Internet]. 2016 [cited 2019 Dec 31];77(3):113-118.	Research	Original research
Somers J, Worsley A, McNaughton SA. The association of mavenism and pleasure with food involvement in older adults. International Journal of Behavioral Nutrition and Physical Activity [Internet]. 2014 [cited 2019 Dec 31];11(60):1-10.	Research	Original research
Thomas HC, Irwin JD. Using photovoice with at-risk youth: in a community-based cooking program. Canadian Journal of Dietetic Practice and Research [Internet]. 2013 [cited 2019 Dec 31];74(1):14-20.	Research	Original research
Vanderlee L, Hobin EP, White CM, Hammond D. Grocery shopping, dinner preparation, and dietary habits among adolescents and young adults in Canada. Canadian Journal of Dietetic Practice and Research [Internet]. 2018 [cited 2019 Dec 31];79(4):157-163.	Research	Original research
Woodruff SJ. Fruit and vegetable intake and preferences associated with the northern fruit and vegetable program (2014–2016). Canadian Journal of Dietetic Practice and Research [Internet]. 2019 [cited 2019 Dec 31];80(2):72-78.	Research	Original research
Azevedo J, Padrão P, Gregório MJ, Almeida C, Moutinho N, Lien N, Barros R. A web-based gamification program to improve nutrition literacy in families of 3- to 5- year old children: The Nutriscience Project. Journal of Nutrition Education and Behavior [Internet]. 2019 [cited 2019 Dec 31];51(3):326-334.	Research article	Original research
Beer-Borst S, Hayoz S, Eisenblatter J, Jent S, Siegenthaler S, Strazzullo P, Luta X. RE-AIM evaluation of a one-year trial of a combined educational and environmental workplace intervention to lower salt intake in Switzerland. Preventive Medicine Reports [Internet]. 2019 [cited 2019 Dec 31];16:1-9.	Research article	Original research
Belon AP, Nieuwendyk LM, Vallianatos H, Nykiforuk CIJ. Perceived community environmental influences on eating behaviors: a photovoice analysis. Social Science & Medicine [Internet]. 2016 [cited 2019 Dec 31];171:18-29.	Research article	Original research
Benn J, Carlsson M. Learning through school meals? Appetite [Internet]. 2014 [cited 2019 Dec 31];78:23-31.	Research article	Original research
Borch A, Kjærnes U. Food security and food insecurity in Europe: an analysis of the academic discourse (1975–2013). Appetite [Internet]. 2016 [cited 2019 Dec 31];103:137-147.	Research article	Original research
Bublitz MG, Hansen J, Peracchio LA, Tussler S. Hunger and food well-being: advancing research and practice. Journal of Public Policy and Marketing [Internet]. 2019 [cited 2019 Dec 31];38(2):136-153.	Research article	Original research
Bublitz MG, Peracchio LA, Andreasen AR, Kees J, Kidwell B, Miller EG, Motley CM, Peter PC, Rajagopal P, Scott ML, Vallen B. Promoting positive change: advancing the food well-being paradigm. Journal of Business Research [Internet]. 2013 [cited 2019 Dec 31];66(8):1211-1218.	Research article	Original research
Bublitz MG, Peracchio LA, Dadzie CA, Escalas JE, Hansen J, Hutton M, Nardini G, Absher C, Tangari AH. Food access for all: empowering innovative local infrastructure. Journal of Business Research [Internet]. 2019 [cited 2019 Dec 31];100:354-365.	Research article	Original research
Burton M, Reid M, Worsley A, Mavondo F. Food skills confidence and household gatekeepers' dietary practices. Appetite [Internet]. 2017 [cited 2019 Dec 31];108:183-190.	Research article	Original research
Camden A, Levy J, Bassil K, Vanderlinden L, Barnett OW, Minaker LM, Mulligan K, Campbell M. A census of midsize to large supermarkets in Toronto: a cross-sectional analysis of the consumer nutrition environment. Journal of Nutrition Education and Behavior [Internet]. 2018 [cited 2019 Dec 31];50(6):573-581.	Research article	Original research
Candel JJ. What’s on the menu? A global assessment of MUFPP signatory cities’ food strategies. Agroecology Sustainable Food Systems [Internet]. 2019 [cited 2019 Dec 31]:1-28.	Research article	Original research
Carbone ET, Zoellner JM. Nutrition and health literacy: a systematic review to inform nutrition research and practice. Journal of the Academy of Nutrition and Dietetics [Internet]. 2012 [cited 2019 Dec 31];112(2):254-265.	Research article	Original research
Cooremans K, Geuens M. Same but different: using anthropomorphism in the battle against food waste. Journal of Public Policy & Marketing [Internet]. 2019 [cited 2019 Dec 31];38(2):232-245.	Research article	Original research
Cortés DE, Millán-Ferro A, Schneider K, Vega RR, Caballero AE. Food purchasing selection among low-income, Spanish-speaking Latinos. American Journal of Preventive Medicine [Internet]. 2013 [cited 2019 Dec 31];44(3):S267-S273.	Research article	Original research
Davison KM, Carla DA, Smye VL. Medical nutrition therapy in Canadian federal correctional facilities. BMC Health Services Research [Internet]. 2019 [cited 2019 Dec 31];74(2).	Research article	Original research
De Boeck E, Jacxsens L, Goubert H, Uyttendaele M. Ensuring food safety in food donations: case study of the Belgian donation/acceptation chain. Food Research International [Internet]. 2017 [cited 2019 Dec 31];100:137-149.	Research article	Original research
Doub AE, Small M, Birch L. An exploratory analysis of child feeding beliefs and behaviors included in food blogs written by mothers of preschool-aged children. Journal of Nutrition Education and Behavior [Internet]. 2016 [cited 2019 Dec 31];48(2):93-103.	Research article	Original research
Doustmohammadian A, Omidvar N, Keshavarz-Mohammadi N, Abdollahi M, Amini M, Eini-Zinab H. Developing and validating a scale to measure Food and Nutrition Literacy (FNLIT) in elementary school children in Iran. PLoS ONE [Internet]. 2017 [cited 2019 Dec 31];12(6).	Research article	Original research
DuBreck CM, Sadler RC, Arku G, Gilliland JA. Examining community and consumer food environments for children: an urban-suburban-rural comparison in Southwestern Ontario. Social Science & Medicine [Internet]. 2018 [cited 2019 Dec 31];209:33-42.	Research article	Original research
Egerer M, Ordóñez C, Lin BB, Kendal D. Multicultural gardeners and park users benefit from and attach diverse values to urban nature spaces. Urban Forestry & Urban Greening [Internet]. 2019 [cited 2019 Dec 31];46:1-14.	Research article	Original research
El Zein A, Shelnutt KP, Colby S, Vilaro MJ, Zhou W, Greene G, Olfert MD, Riggsbee K, Jesse Stabile M, Mathews AE. Prevalence and correlates of food insecurity among U.S. college students: a multi-institutional study. BMC Public Health [Internet]. 2019 [cited 2019 Dec 31];19(660).	Research article	Original research
Elrick H, Samaras TT, Demas A. Missing links in the obesity epidemic. Nutrition Research [Internet]. 2002 [cited 2019 Dec 31];22(10):1101-1123.	Research article	Original research
Folkvord F, Anschütz D, Geurts M. Watching TV cooking programs: effects on actual food intake among children. Journal of Nutrition Education and Behavior [Internet]. 2019 [cited 2019 Dec 31];52(1):3-9.	Research article	Original research
Freire S, Raats M, Fisberg M. The influence of specialists and media on the practice of physical activity, body image and eating behavior among Brazilian students. Annals of Nutrition Disorders and Therapy [Internet]. 2018 [cited 2019 Dec 31];5(1):1051-1059.	Research article	Original research
Frerichs L, Intolubbe-Chmil L, Brittin J, Teitelbaum K, Trowbridge M, Huang TT. Children's discourse of liked, healthy, and unhealthy foods. Journal of the Academy of Nutrition and Dietetics [Internet]. 2016 [cited 2019 Dec 31];116(8):1323-1331.	Research article	Original research
Gaspar R, Domingos S, Demétrio P. Serving science to the public: deliberations by a sample of older adults upon exposure to a serving size recommendation for meat. Food Quality and Preference [Internet]. 2018 [cited 2020 Jun 02];66:85-94.	Research article	Original research
Gibbs HD, Ellerbeck EF, Gajewski B, Zhang C, Sullivan DK. The Nutrition Literacy Assessment Instrument is a valid and reliable measure of nutrition literacy in adults with chronic disease. Journal of Nutrition Education and Behavior [Internet]. 2018 [cited 2020 Jun 02];50(3):247-257.	Research article	Original research
Gilliland J, Sadler R, Clark A, O’Connor C, Milczarek M, Doherty S, O'Connor C. Using a smartphone application to promote healthy dietary behaviours and local food consumption. BioMed Research International, [Internet]. 2015 [cited 2019 Dec 31];2015:1-11.	Research article	Original research
Giovanis E, Ozdamar O. Health status, mental health and air quality: evidence from pensioners in Europe. Environmental Science and Pollution Research International [Internet]. 2018 [cited 2019 Dec 31];25(14):14206-14225.	Research article	Original research
Hamadeh S. Nutrition and physical activity communication in the 21st century: challenges and opportunities. EC Nutrition [Internet]. 2017 [cited 2019 Dec 31];11(2):66-77.	Research article	Original research
Hardcastle SJ, Blake N. Influences underlying family food choices in mothers from an economically disadvantaged community. Eating Behaviors [Internet]. 2016 [cited 2019 Dec 31];20:1-8.	Research article	Original research
Hardy LL, Mihrshahi S, Gale J, Nguyen B, Baur LA, Ohara BJ. Translational research: are community-based child obesity treatment programs scalable? BMC Public Health [Internet]. 2015 [cited 2019 Dec 31];15:652-660.	Research article	Original research
Harvey J, Smith A, Goulding J, Branco Illodo I. Food sharing, redistribution, and waste reduction via mobile applications: a social network analysis. Industrial Marketing Management [Internet]. 2019 [cited 2020 Jun 02];88:437-448.	Research article	Original research
Henryks J, Brimblecombe J. Mapping point-of-purchase influencers of food choice in Australian remote Indigenous communities: a review of the literature. SAGE Open [Internet]. 2016 [cited 2019 Dec 31];6(1).	Research article	Original research
Hoebel J, Kuntz B, Kroll LE, Schienkiewitz A, Finger JD, Lange C, Lampert T. Socioeconomic inequalities in the rise of adult obesity: A time-Trend analysis of national examination data from Germany, 1990-2011. Obesity Facts [Internet]. 2019 [cited 2019 Dec 31];12(3):344-356.	Research article	Original research
Jamieson JA, Weir M, Gougeon L. Canadian packaged gluten-free foods are less nutritious than their regular gluten-containing counterparts. PeerJ [Internet]. 2018 [cited 2019 Dec 31].	Research article	Original research
Janhonen K, Torkkeli K, Mäkelä J. Informal learning and food sense in home cooking. Appetite [Internet]. 2018 [cited 2019 Dec 31];130:190-198.	Research article	Original research
Jones G, Robine A, Rathman L. A culinary nutrition course to improve college students’ food preparation ability. Journal of Culinary Science and Technology [Internet]. 2019 [cited 2019 Dec 31];17:1-10.	Research article	Original research
Kebbe M, Perez A, Buchholz A, McHugh TF, Scott SD, Richard C, Dyson MP, Ball GDC. End-user perspectives to inform policy and program decisions: a qualitative and quantitative content analysis of lifestyle treatment recommendations by adolescents with obesity. BMC Pediatrics [Internet]. 2019 [cited 2020 Jun 02];19(1):418-431.	Research article	Original research
Keleş Ertürk C, Önay Derin D. Nutrition literacy at mothers who has children between the ages of 3-6. Social Sciences Studies Journal [Internet]. 2019 [cited 2019 Dec 31];5(37):3068-3075.	Research article	Original research
Kennedy LG, Kichler EJ, Seabrook JA, Matthews JI, Dworatzek PD. Validity and reliability of a food skills questionnaire. Journal of Nutrition Education Behavior [Internet]. 2019 [cited 2020 Jun 02];51(7):857-864.	Research article	Original research
Kenny T-A, Fillion M, MacLean J, Wesche SD, Chan HM. Calories are cheap, nutrients are expensive – the challenge of healthy living in Arctic communities. Food Policy [Internet]. 2018 [cited 2020 Jun 02];80:39-54.	Research article	Original research
Kevany KM, Baur G, Wang GC. Shifting food systems: increasing well-being through plant-based approaches. Explore [Internet]. 2018 [cited 2019 Dec 31];14(6):435-442.	Research article	Original research
Kimura AH. Between technocracy and democracy: an experimental approach to certification of food products by Japanese consumer cooperative women. Journal of Rural Studies [Internet]. 2010 [cited 2019 Dec 31];26(2):130-140.	Research article	Original research
Kirwan J, Maye D, Brunori G. Acknowledging complexity in food supply chains when assessing their performance and sustainability. Journal of Rural Studies [Internet]. 2017 [cited 2019 Dec 31];52:21-32.	Research article	Original research
Krause CG, Beer-Borst S, Sommerhalder K, Hayoz S, Abel T. A short food literacy questionnaire (SFLQ) for adults: findings from a Swiss validation study. Appetite [Internet]. 2018 [cited 2020 Jun 02];120:275-280.	Research article	Original research
Lacy KE, Spence AC, McNaughton SA, Crawford DA, Wyse RJ, Wolfenden L, Campbell KJ. Home environment predictors of vegetable and fruit intakes among Australian children aged 18 months. Appetite [Internet]. 2019 [cited 2020 Jun 06];139:95-104.	Research article	Original research
Lahne J, Wolfson JA, Trubek A. Development of the Cooking and Food Provisioning Action Scale (CAFPAS): a new measurement tool for individual cooking practice. Food Quality and Preference [Internet]. 2017 [cited 2020 Jun 02];62:96-105.	Research article	Original research
Laurie SM, Faber M, Claasen N. Incorporating orange-fleshed sweet potato into the food system as a strategy for improved nutrition: the context of South Africa. Food Research International [Internet]. 2018 [cited 2019 Dec 31];104:77-85.	Research article	Original research
Lee AJ, Kane S, Ramsey R, Good E, Dick M. Testing the price and affordability of healthy and current (unhealthy) diets and the potential impacts of policy change in Australia. BMC Public Health [Internet]. 2016 [cited 2019 Dec 31];16(1):315-337.	Research article	Original research
Levkoe CZ. Strategies for forging and sustaining social movement networks: a case study of provincial food networking organizations in Canada. Geoforum [Internet]. 2015 [cited 2019 Dec 31];58:174-183.	Research article	Original research
Levkoe CZ, Wakefield S. Understanding contemporary networks of environmental and social change: complex assemblages within Canada’s ‘food movement’. Environmental Politics [Internet]. 2014 [cited 2019 Dec 31];23(2):302-320.	Research article	Original research
Limnirankul B, Promburom P, Thongngam K. Community participation in developing and assessing household food security in the Highlands of Northern Thailand. Agriculture and Agricultural Science Procedia [Internet]. 2015 [cited 2019 Dec 31];5:52-59.	Research article	Original research
Lugosi P. Campus foodservice experiences and student wellbeing: an integrative review for design and service interventions. International Journal of Hospitality Management [Internet]. 2018 [cited 2019 Dec 31];83:229-235.	Research article	Original research
Luongo G, Tucker R, Hutchinson C, Dhaliwal R. The outcomes of the community cooking workshops for international students at Simon Fraser University. Journal of International Students [Internet]. 2018 [cited 2019 Dec 31];8(4):1549-1568.	Research article	Original research
Luta X, Hayoz S, Grea Krause C, Sommerhalder K, Roos E, Strazzullo P, Beer-Borst S. The relationship of health/food literacy and salt awareness to daily sodium and potassium intake among a workplace population in Switzerland. Nutrition, Metabolism & Cardiovascular Diseases [Internet]. 2018 [cited 2019 Dec 31];28(3):270-277.	Research article	Original research
Maietta OW, Gorgitano MT. School meals and pupil satisfaction. Evidence from Italian primary schools. Food Policy [Internet]. 2016 [cited 2019 Dec 31];62:41-55.	Research article	Original research
Mair H, Sumner J. Critical tourism pedagogies: exploring the potential through food. Journal of Hospitality, Leisure, Sports and Tourism Education [Internet]. 2017 [cited 2020 Jun 02];21:195-203.	Research article	Original research
Malan H, Watson TD, Slusser W, Glik D, Rowat AC, Prelip M. Challenges, opportunities, and motivators for developing and applying food literacy in a university setting: a qualitative study. Journal of the Academy of Nutrition and Dietetics [Internet]. 2019 [cited 2020 Jun 02];120(1):33-44.	Research article	Original research
Manfredi M, Fantin V, Vignali G, Gavara R. Environmental assessment of antimicrobial coatings for packaged fresh milk. Journal of Cleaner Production [Internet]. 2015 [cited 2019 Dec 31];95:291-300.	Research article	Original research
May J. Keystones affecting sub-Saharan Africa's prospects for achieving food security through balanced diets. Food Research International [Internet]. 2018 [cited 2020 Jun 02];104:4-13.	Research article	Original research
Mbogori T, Arthur TM. Perception of body weight status is associated with the health and food intake behaviors of adolescents in the United States. American Journal of Lifestyle Medicine [Internet]. 2019 [cited 2019 Dec 31]:1-6.	Research article	Original research
McMichael AJ. Integrating nutrition with ecology: balancing the health of humans and biosphere. Public Health Nutrition [Internet]. 2005 [cited 2020 Jun 02];8(6a):706-715.	Research article	Original research
Mérida Rios L, Márquez Serrano M, Jiménez Aguilar A, Barboza Chacón L, Rueda Neria CM, Arenas Monreal L. Promoting fruit, vegetable and simple water consumption among mothers and teachers of preschool children: An Intervention Mapping initiative. Evaluation and Program Planning [Internet]. 2019 [cited 2019 Dec 31];76(101675):1-8.	Research article	Original research
Morone P, Falcone PM, Imbert E, Morone A. Does food sharing lead to food waste reduction? An experimental analysis to assess challenges and opportunities of a new consumption model. Journal of Cleaner Production [Internet]. 2018 [cited 2019 Dec 31];185:749-760.	Research article	Original research
Mugel O, Gurviez P, Decrop A. Eudaimonia around the kitchen: a hermeneutic approach to understanding food well-being in consumers’ lived experiences. Journal of Public Policy Marketing [Internet]. 2019 [cited 2019 Dec 31];38(2):280-295.	Research article	Original research
Paddock JR. Changing consumption, changing tastes? Exploring consumer narratives for food secure, sustainable and healthy diets. Journal of Rural Studies [Internet]. 2017 [cited 2020 Jun 02];53:102-110.	Research article	Original research
Palermo C, van Herwerden L, Maugeri I, McKenzie-Lewis F, Hughes R. Evaluation of health promotion capacity gains in a state-wide rural food literacy intervention. Australian Journal of Primary Health, [Internet]. 2019 [cited 2019 Dec 31];25(3):250-255.	Research article	Original research
Palumbo R. Sustainability of well-being through literacy. The effects of food literacy on sustainability of well-being. Agriculture and Agricultural Science Procedia [Internet]. 2016 [cited 2020 Jun 02];8:99-106.	Research article	Original research
Palumbo R, Adinolfi P, Annarumma C, Catinello G, Tonelli M, Troiano E. Unravelling the food literacy puzzle: evidence from Italy. Food Policy [Internet]. 2019 [cited 2019 Dec 31];83:104-115.	Research article	Original research
Pham N, Mandel N. What influences consumer evaluation of genetically modified foods? Journal of Public Policy Marketing [Internet]. 2019 [cited 2019 Dec 31];38(2):263-279.	Research article	Original research
Pitt E, Cameron CM, Thornton L, Gallegos D, Filus A, Ng S-K, Comans T. Dietary patterns of Australian children at three and five years of age and their changes over time: a latent class and latent transition analysis. Appetite [Internet]. 2018 [cited 2019 Dec 31];129:207-216.	Research article	Original research
Porter K, Chen Y, Estabrooks P, Noel L, Bailey A, Zoellner J. Using teach-back to understand participant behavioral self-monitoring skills across health literacy level and behavioral condition. Journal of Nutrition Education and Behavior [Internet]. 2016 [cited 2020 Jun 02];48(1):20-26.	Research article	Original research
Probst YC, Krnavek C, Lockyer L, Tapsell LC. Development of a computer assisted dietary assessment tool for use in primary healthcare practice: perceptions of nutrition and computers in a sample of older adults with type 2 diabetes mellitus. Australian Journal of Primary Health, [Internet]. 2005 [cited 2019 Dec 31];11(3):54-62.	Research article	Original research
Prové C, Dessein J, de Krom M. Taking context into account in urban agriculture governance: case studies of Warsaw (Poland) and Ghent (Belgium). Land Use Policy [Internet]. 2016 [cited 2019 Dec 31];56:16-26.	Research article	Original research
Romani S, Grappi S, Bagozzi RP, Barone AM. Domestic food practices: a study of food management behaviors and the role of food preparation planning in reducing waste. Appetite [Internet]. 2018 [cited 2019 Dec 31];121:215-227.	Research article	Original research
Ronto R, Ball L, Pendergast D, Harris N. Adolescents' perspectives on food literacy and its impact on their dietary behaviours. Appetite [Internet]. 2016 [cited 2020 Jun 02];107:549-557.	Research article	Original research
Ronto R, Ball L, Pendergast D, Harris N. What is the status of food literacy in Australian high schools? Perceptions of home economics teachers. Appetite [Internet]. 2017 [cited 2019 Dec 31];108:326-334.	Research article	Original research
Ronto R, Ball L, Pendergast D, Harris ND. Food literacy at secondary schools in Australia. Journal of School Health [Internet]. 2016 [cited 2019 Dec 31];86(11):823-831.	Research article	Original research
Rusanov AV. Dacha dwellers and gardeners: garden plots and second houses in Europe and Russia. Population Economics [Internet]. 2019 [cited 2019 Dec 31];3(1):107-124.	Research article	Original research
Rushakoff JA, Zoughbie DE, Bui N, DeVito K, Makarechi L, Kubo H. Evaluation of Healthy2Go: a country store transformation project to improve the food environment and consumer choices in Appalachian Kentucky. Preventive Medicine Reports [Internet]. 2017 [cited 2019 Dec 31];7:187-192.	Research article	Original research
Sandell M, Mikkelsen BE, Lyytikäinen A, Ojansivu P, Hoppu U, Hillgrén A, Lagström H. Future for food education of children. Futures [Internet]. 2016 [cited 2019 Dec 31];83:15-23.	Research article	Original research
Saugo E, Lasalvia A, Bonetto C, Cristofalo D, Poli S, Bissoli S, Bertani M, Lazzarotto L, Gardellin F, Ceccato E, Pavanati M, Tosato S, Ruggeri M. Dietary habits and physical activity in first-episode psychosis patients treated in community services. Effect on early anthropometric and cardio-metabolic alterations. Schizophrenia Research [Internet]. 2019 [cited 2019 Dec 31];216:374-381.	Research article	Original research
Shareck M, Benmarhnia T, Berger N, Smith NR, Lewis D, Cummins S. Does the neighborhood food environment contribute to ethnic inequalities in fast-food intake? Findings from the ORiEL study. Preventive Medicine Reports [Internet]. 2019 [cited 2019 Dec 31];16:1-7.	Research article	Original research
Smith J, Andersson G, Gourlay R, Karner S, Mikkelsen BE, Sonnino R, Barling D. Balancing competing policy demands: the case of sustainable public sector food procurement. Journal of Cleaner Production [Internet]. 2016 [cited 2019 Dec 31];112(1):249-256.	Research article	Original research
Spiteri Cornish L, Moraes C. The impact of consumer confusion on nutrition literacy and subsequent dietary behavior. Psychology Marketing [Internet]. 2015 [cited 2019 Dec 31];32(5):558-574.	Research article	Original research
Stokowski S, Paule-Koba AL, Kaunert C. Former college athletes' perceptions of adapting to transition. Journal of Issues in Intercollegiate Athletics [Internet]. 2019 [cited 2020 Jun 02];12:403-426.	Research article	Original research
Sučić I, Brkljačić T, Lipovčan LK, Glavak-Tkalić R, Lučić L. Happy treat: food and drink as important parts of daily life and happiness. Gastronomica: The Journal for Food Studies [Internet]. 2019 [cited 2019 Dec 31];19(3):79-92.	Research article	Original research
Swan E, Bouwman L, Aarts N, Rosen L, Hiddink GJ, Koelen M. Food stories: unraveling the mechanisms underlying healthful eating. Appetite [Internet]. 2018 [cited 2019 Dec 31];120:456-463.	Research article	Original research
Tiraieyari N, Ricard RM, McLean GN. Factors influencing volunteering in urban agriculture: implications for recruiting volunteers. Urban Forestry & Urban Greening [Internet]. 2019 [cited 2019 Dec 31];45:1-9.	Research article	Original research
Truman E, Lane D, Elliott C. Defining food literacy: a scoping review. Appetite [Internet]. 2017 [cited 2020 Jun 02];116:365-371.	Research article	Original research
Tuhkala A, Wagner M-L, Iversen OS, Kärkkäinen T. Technology comprehension — combining computing, design, and societal reflection as a national subject. International Journal of Child-Computer Interaction [Internet]. 2019 [cited 2020 Jun 02];20:54-63.	Research article	Original research
Valley W, Wittman H. Beyond feeding the city: the multifunctionality of urban farming in Vancouver, BC. City, Culture and Society [Internet]. 2019 [cited 2019 Dec 31];16:36-44.	Research article	Original research
van Buul VJ, Bolman CAW, Brouns FJPH, Lechner L. Back-of-pack information in substitutive food choices: a process-tracking study in participants intending to eat healthy. Appetite [Internet]. 2017 [cited 2019 Dec 31];116:173-183.	Research article	Original research
van Buul VJ, Bolman CAW, Brouns FJPH, Lechner L. Use of nutritional information: analysing clusters of consumers who intend to eat healthily. Journal of Nutritional Science [Internet]. 2019 [cited 2019 Dec 31];8:17-28.	Research article	Original research
Watson TD, Malan H, Glik D, Martinez SM. College students identify university support for basic needs and life skills as key ingredient in addressing food insecurity on campus. California Agriculture [Internet]. 2017 [cited 2020 Jun 02];71(3):130-138.	Research article	Original research
Wennberg AL, Hamberg K, Hörnsten Å. Midwives' strategies in challenging dietary and weight counselling situations. Sexual & Reproductive Healthcare [Internet]. 2014 [cited 2019 Dec 31];5(3):107-112.	Research article	Original research
Wickham CA, Carbone ET, Bigelow C. FuelUp&Go! A technology-driven food literacy program to change adolescents' knowledge, attitudes, and behaviors toward fruits, vegetables, sugar-sweetened beverages, and physical activity. Journal of Family Consumer Sciences [Internet]. 2019 [cited 2019 Dec 31];111(3):45-54.	Research article	Original research
Williams DR, Dixon PS. Impact of garden-based learning on academic outcomes in schools: synthesis of research between 1990 and 2010. Review of Educational Research [Internet]. 2013 [cited 2019 Dec 31];83(2):211-235.	Research article	Original research
Zamora MCV. Applying health and food literacy models to college students' nutrition knowledge and salt consumption. The Normal Lights [Internet]. 2019 [cited 2019 Dec 31];13(1):229-255.	Research article	Original research
Zheng Y, Bolton LE, Alba JW. Technology resistance: the case of food production processes. Journal of Public Policy and Marketing [Internet]. 2019 [cited 2019 Dec 31];38(2):246-262.	Research article	Original research
Cairns K. Beyond magic carrots: garden pedagogies and the rhetoric of effects. Harvard Educational Review [Internet]. 2018 [cited 2019 Dec 31];88(4):516-537.	Research article	Original research
Davis B, Pechmann C. Introduction to the special issue on transformative consumer research: developing theory to mobilize efforts that improve consumer and societal well-being. Journal of Business Research [Internet]. 2013 [cited 2019 Dec 31];66(8):1168-1170.	Research article	Original research
Amin SA, Lehnerd M, Cash SB, Economos CD, Sacheck JM. Development of a Tool for Food Literacy Assessment in Children (TFLAC). Journal of Nutrition Education and Behavior [Internet]. 2019 [cited 2019 Dec 31];51(3):364-369.	Research brief	Short report, communications
Fordyce-Voorham S. Identification of essential food skills for skill-based healthful eating programs in secondary schools. Journal of Nutrition Education and Behavior [Internet]. 2011 [cited 2019 Dec 31];43(2):116-122.	Research brief	Short report, communications
Jones AM, Zidenberg-Cherr S. Exploring nutrition education resources and barriers, and nutrition knowledge in teachers in California. Journal of Nutrition Education and Behavior [Internet]. 2015 [cited 2019 Dec 31];47(2):162-169.	Research brief	Short report, communications
Doustmohammadian A, Omidvar N, Keshavarz N, Mohammadi HE-Z, Amini M, Abdollahi M, Amirhamidi Z, Haidari H. Low Food and Nutrition Literacy (FNLIT): A barrier to dietary diversity and nutrient adequacy in school age children. BMC Research Notes [Internet]. 2019 [cited 2019 Dec 31];13(286).	Research note	Short report, communications
Swindle T, Phelps J. How does context relate to nutrition promotion and mealtime practice in early care and education settings? A qualitative exploration. Journal of the Academy of Nutrition and Dietetics [Internet]. 2018 [cited 2019 Dec 31];118(11):2081-2093.	Research original research	Original research
Archer C, Gallegos D, McKechnie R. Developing measures of food and nutrition security within an Australian context. Public Health Nutrition [Internet]. 2017 [cited 2019 Dec 31];20(14):2513-2522.	Research paper	Original research
Black JL, Velazquez CE, Ahmadi N, Chapman GE, Carten S, Edward J, Shulhan S, Stephens T, Rojas A. Sustainability and public health nutrition at school: assessing the integration of healthy and environmentally sustainable food initiatives in Vancouver schools. Public Health Nutrition [Internet]. 2015 [cited 2019 Dec 31];18(13):2379-2391.	Research paper	Original research
Boddy G, Booth A, Worsley A. What does healthy eating mean? Australian teachers’ perceptions of healthy eating in secondary school curricula. Health Education [Internet]. 2019 [cited 2019 Dec 31];119(4):277-290.	Research paper	Original research
Bradford TW, Grier S. Restricted pleasure for healthy eating and food well-being. Qualitative Market Research [Internet]. 2019 [cited 2019 Dec 31];22(4):557-569.	Research paper	Original research
Brink E, Caroline van R, Postma-Smeets A, Stafleu A, Wolvers D, Corné van D, Toxopeus I, Buurma-Rethans E, Geurts M, Ocké M. Development of healthy and sustainable food-based dietary guidelines for the Netherlands. Public Health Nutrition [Internet]. 2019 [cited 2019 Dec 31];22(13):2419-2435.	Research paper	Original research
Burton M, Riddell L, Worsley A. Food consumers’ views of essential food knowledge and skills for all consumers. Health Education [Internet]. 2018 [cited 2019 Dec 31];118(3):277-288.	Research paper	Original research
Elliott C. “Grab gatorade!”: food marketing, regulation and the young consumer. European Journal of Marketing [Internet]. 2018 [cited 2019 Dec 13];52(12):2520-2531.	Research paper	Original research
Fernandez MA, Desroches S, Marquis M, Lebel A, Turcotte M, Provencher V. Which food literacy dimensions are associated with diet quality among Canadian parents? British Food Journal [Internet]. 2019 [cited 2019 Dec 31];121(8):1670-1685.	Research paper	Original research
Fernandez MA, Desroches S, Marquis M, Lebel A, Turcotte M, Provencher V. Promoting meal planning through mass media: awareness of a nutrition campaign among Canadian parents. Public Health Nutrition [Internet]. 2019 [cited 2019 Dec 31];22(18):3349-3359.	Research paper	Original research
Fernandez MA, Marquis M, Desroches S, Turcotte M, Provencher V. Full-time employment, diet quality, and food skills of Canadian parents. Canadian Journal of Dietetic Practice and Research [Internet]. 2019 [cited 2019 Dec 31];80(2):63-71.	Research paper	Original research
Fordyce-Voorham S. An evaluation tool for measuring food skills acquisition. British Food Journal [Internet]. 2017 [cited 2019 Dec 31];119(5):1028-1044.	Research paper	Original research
Fordyce-Voorham SP. Predictors of the perceived importance of food skills of home economics teachers. Health Education [Internet]. 2016 [cited 2019 Dec 31];116(3):259-274.	Research paper	Original research
Gabe KT, Jaime PC. Development and testing of a scale to evaluate diet according to the recommendations of the Dietary Guidelines for the Brazilian Population. Public Health Nutrition [Internet]. 2019 [cited 2019 Dec 31];22(5):785-796.	Research paper	Original research
Girard A, Sercia P. Immigration and food insecurity: social and nutritional issues for recent immigrants in Montreal, Canada. International Journal of Migration, Health, and Social Care [Internet]. 2013 [cited 2019 Dec 31];9(1):32-45.	Research paper	Original research
Hémar-Nicolas V, Ezan P. How do children make sense of food well-being? Food for thought for responsible retailers. International Journal of Retail & Distribution Management [Internet]. 2019 [cited 2020 Jun 02];47(6):605-622.	Research paper	Original research
Huang CY, Reisch LA, Gwozdz W, Molnár D, Konstabel K, Michels N, Tornaritis M, Eiben G, Siani A, Fernández-Alvira JM, Ahrens W, Pigeot I, Lissner L. Pester power and its consequences: do European children's food purchasing requests relate to diet and weight outcomes? Public Health Nutrition [Internet]. 2016 [cited 2019 Dec 31];19(13):2393-2403.	Research paper	Original research
Hughes H, Wolf R, Foth M. Informed digital learning through social living labs as participatory methodology: the case of Food Rescue Townsville. Information and Learning Science [Internet]. 2017 [cited 2019 Dec 31];118(9-10):518-534.	Research paper	Original research
Hutchinson J, Watt JF, Strachan EK, Cade JE. Evaluation of the effectiveness of the Ministry of Food cooking programme on self-reported food consumption and confidence with cooking. Public Health Nutrition [Internet]. 2016 [cited 2020 Jun 06];19(18):3417-3427.	Research paper	Original research
Kemp E, Borders AL. Occupational dream pursuit: decision making and consumption behaviors. The Journal of Consumer Marketing [Internet]. 2017 [cited 2019 Dec 31];34(4):319-327.	Research paper	Original research
Kharuhayothin T, Kerrane B. Learning from the past? An exploratory study of familial food socialization processes using the lens of emotional reflexivity. European Journal of Marketing [Internet]. 2018 [cited 2019 Dec 31];52(12):2312-2333.	Research paper	Original research
Kim SY, Kim S. Recent surge of ready meals in South Korea: can they be healthy alternatives? Public Health Nutrition [Internet]. 2019 [cited 2019 Dec 31];23(4):711-720.	Research paper	Original research
Kontukoski M, Luomala H, Mesz B, Sigman M, Trevisan M, Rotola-Pukkila M, Hopia AI. Sweet and sour: music and taste associations. Nutrition and Food Science [Internet]. 2015 [cited 2019 Dec 31];45(3):357-376.	Research paper	Original research
Macdiarmid JI, Loe J, Douglas F, Ludbrook A, Comerford C, McNeill G. Developing a timeline for evaluating public health nutrition policy interventions. What are the outcomes and when should we expect to see them? Public Health Nutrition [Internet]. 2011 [cited 2019 Dec 31];14(4):729-739.	Research paper	Original research
Marshall D. Convenience stores and well-being of young Japanese consumers. International Journal of Retail & Distribution Management [Internet]. 2019 [cited 2019 Dec 31];47(6):590-604.	Research paper	Original research
Mills S, Adams J, Wrieden W, White M, Brown H. Sociodemographic characteristics and frequency of consuming home-cooked meals and meals from out-of-home sources: cross-sectional analysis of a population-based cohort study. Public Health Nutrition [Internet]. 2018 [cited 2019 Dec 31];21:2255-2266.	Research paper	Original research
Moffat T, Thrasher D. School meal programs and their potential to operate as school-based obesity prevention and nutrition interventions: case studies from France and Japan. Critical Public Health [Internet]. 2016 [cited 2019 Dec 31];26(2):133-146.	Research paper	Original research
Nakandala D, Lau HCW. Innovative adoption of hybrid supply chain strategies in urban local fresh food supply chain. Supply Chain Management [Internet]. 2019 [cited 2019 Dec 31];24(2):241-255.	Research paper	Original research
Nanayakkara J, Burton M, Margerison C, Worsley A. Parents’ and young adults’ perceptions of secondary school food education in Australia. British Food Journal [Internet]. 2018 [cited 2019 Dec 31];120(5):1151-1166.	Research paper	Original research
Nanayakkara J, Margerison C, Worsley A. Food professionals’ opinions of the Food Studies curriculum in Australia. British Food Journal [Internet]. 2017 [cited 2019 Dec 31];119(12):2945-2958.	Research paper	Original research
Nanayakkara J, Margerison C, Worsley A. Teachers' perspectives of a new food literacy curriculum in Australia. Health Education [Internet]. 2018 [cited 2019 Dec 31];118(1):48-61.	Research paper	Original research
Rathi N, Riddell L, Worsley A. Secondary school students' views of food and nutrition education in Kolkata, India. Health Education [Internet]. 2017 [cited 2019 Dec 31];117(3):310-322.	Research paper	Original research
Rathi N, Riddell L, Worsley A. Food and nutrition education in private Indian secondary schools. Health Education [Internet]. 2017 [cited 2019 Dec 31];117(2):193-206.	Research paper	Original research
Rodrigues R, de Andrade SM, González AD, Birolim MM, Mesas AE. Cross-cultural adaptation and validation of the Newest Vital Sign (NVS) health literacy instrument in general population and highly educated samples of Brazilian adults. Public Health Nutrition [Internet]. 2017 [cited 2019 Dec 31];20(11):1907-1913.	Research paper	Original research
Tabacchi G, Battaglia G, Alesi M, Paoli A, Palma A, Bellafiore M. Food literacy predictors and associations with physical and emergent literacy in pre-schoolers: results from the Training-to-Health Project. Public Health Nutrition [Internet]. 2019 [cited 2019 Dec 31];23(2):1-10.	Research paper	Original research
Bodunrin TS, Stone T. Consuming well-being and happiness through epicurean ingestion. Qualitative Market Research [Internet]. 2019 [cited 2020 Jun 02];22(4):595-607.	Research paper	Original research
Velardo S, Drummond M. Qualitative insight into primary school children’s nutrition literacy. Health Education [Internet]. 2019 [cited 2019 Dec 31];119(2):98-114.	Research paper	Original research
Voola AP, Voola R, Wyllie J, Carlson J, Sridharan S. Families and food: exploring food well-being in poverty. European Journal of Marketing [Internet]. 2018 [cited 2020 Jun 02];52(12):2423-2448.	Research paper	Original research
Wahlen S, van der Horst H, Pothoff R. How convenient!? Adolescents’ vistas on food competences in a convenience context. British Food Journal [Internet]. 2016 [cited 2019 Dec 31];118(11):2828-2838.	Research paper	Original research
Wijayaratne SP, Reid M, Westberg K, Worsley A, Mavondo F. Food literacy, healthy eating barriers and household diet. European Journal of Marketing [Internet]. 2018 [cited 2020 Jun 02];52(12):2449-2477.	Research paper	Original research
Bohm I, Lindblom C, Abacka G, Bengs C, Hornell A. "He just has to like ham" - The centrality of meat in home and consumer studies. Appetite [Internet]. 2015 [cited 2019 Dec 31];95:101-112.	Research report	Short report, communications
Coveney J, Begley A, Gallegos D. 'Savoir Fare': Are cooking skills a new morality? Australian Journal of Adult Learning [Internet]. 2012 [cited 2019 Dec 31];52(3):617-642.	Research report	Short report, communications
Vidgen HA, Gallegos D. Defining food literacy and its components. Appetite [Internet]. 2014 [cited 2020 Jun 02];76:50-59.	Research report	Short report, communications
Djang HC, Andersen B, Masters T, Vanslyke J, Beadnell B. Key ingredients for school food systems: an evaluation of the Orfalea Foundation's school food initiative. The Foundation Review [Internet]. 2016 [cited 2019 Dec 31];8(2):20-38.	Results	Original research
Amouzandeh C, Fingland D, Vidgen HA. A scoping review of the validity, reliability and conceptual alignment of food literacy measures for adults. Nutrients [Internet]. 2019 [cited 2019 Dec 31];11(4):801-820.	Review	Review article
Brooks N, Begley A. Adolescent food literacy programmes: a review of the literature. Nutrition and Dietetics [Internet]. 2014 [cited 2019 Dec 31];71(3):158-171.	Review	Review article
Nga VT, Dung VNT, Chu DT, Tien NLB, Van Thanh V, Ngoc VTN, Hoan LN, Phuong NT, Pham VH, Tao Y, Linh NP, Show PL, Do DL. School education and childhood obesity: a systemic review. Diabetes and Metabolic Syndrome: Clinical Research and Reviews [Internet]. 2019 [cited 2019 Dec 31];13(4):2495-2501.	Review	Review article
Palumbo R, Annarumma C, Adinolfi P, Vezzosi S, Troiano E, Catinello G, Manna R. Crafting and applying a tool to assess food literacy: findings from a pilot study. Trends in Food Science & Technology [Internet]. 2017 [cited 2020 Jun 06];67:173-182.	Review	Review article
Peeters A, Backholer K. How to influence the obesity landscape using health policies. International Journal of Obesity [Internet]. 2017 [cited 2019 Dec 31];41(6):835-839.	Review	Review article
Perez-Cueto FJA. An umbrella review of systematic reviews on food choice and nutrition published between 2017 and-2019. Nutrients [Internet]. 2019 [cited 2019 Dec 31];11(10):2398-2415.	Review	Review article
Philbin MM, Parker CM, Flaherty MG, Hirsch JS. Public libraries: a community-level resource to advance population health. Journal of Community Health [Internet]. 2019 [cited 2019 Dec 31];44(1):192-199.	Review	Review article
Ruiz LD, Zuelch ML, Dimitratos SM, Scherr RE. Adolescent obesity: diet quality, psychosocial health, and cardiometabolic risk factors. Nutrients [Internet]. 2019 [cited 2019 Dec 31];12(1):43-65.	Review	Review article
iegner A, Sowerwine J, Acey C. Does urban agriculture improve food security? Examining the nexus of food access and distribution of urban produced foods in the United States: a systematic review. Sustainability [Internet]. 2018 [cited 2020 Jun 02];10(9):2988-3015.	Review	Review article
Uhlmann K, Lin BB, Ross H. Who cares? The importance of emotional connections with nature to ensure food security and wellbeing in cities. Sustainability [Internet]. 2018 [cited 2019 Dec 31];10(6):1844-1860.	Review	Review article
Van der Horst K, Bucher T, Duncanson K, Murawski B, Labbe D. Consumer understanding, perception and interpretation of serving size information on food labels: a scoping review. Nutrients [Internet]. 2019 [cited 2019 Dec 31];11(9):2189-2209.	Review	Review article
Vettori V, Lorini C, Milani C, Bonaccorsi G. Towards the implementation of a conceptual framework of food and nutrition literacy: providing healthy eating for the population. International Journal of Environmental Research and Public Health [Internet]. 2019 [cited 2020 Jun 02];16(24):1-23.	Review	Review article
Weiler AM, Hergesheimer C, Brisbois B, Wittman H, Yassi A, Spiegel JM. Food sovereignty, food security and health equity: a meta-narrative mapping exercise. Health Policy Planning [Internet]. 2014 [cited 2019 Dec 31];30(8):1078-1092.	Review	Review article
Yii V, Palermo C, Kleve S. Population-based interventions addressing food insecurity in Australia: a systematic scoping review. Nutrition and Dietetics [Internet]. 2019 [cited 2019 Dec 31];77:6-18.	Review	Review article
Abdi F, Atarodi Z, Mirmiran P, Esteki T. Review of nutritional status in Iranian population. Focus on Sciences [Internet]. 2016 [cited 2019 Dec 31];2(3):1-4.	Review article	Review article
Azevedo Perry E, Thomas H, Samra HR, Edmonstone S, Davidson L, Faulkner A, Petermann L, Manafo E, Kirkpatrick SI. Identifying attributes of food literacy: a scoping review. Public Health Nutrition [Internet]. 2017 [cited 2019 Dec 31];20(13):2406-2415.	Review article	Review article
Bailey CJ, Drummond MJ, Ward PR. Food literacy programmes in secondary schools: a systematic literature review and narrative synthesis of quantitative and qualitative evidence. Public Health Nutrition [Internet]. 2019 [cited 2019 Dec 31];22(15):2891-2913.	Review article	Review article
Bancerz M. New CSR in the food system: Industry and non-traditional corporate food interests. Canadian Food Studies [Internet]. 2016 [cited 2019 Dec 31];3(2):127-144.	Review article	Review article
Janssen HG, Davies IG, Richardson LD, Stevenson L. Determinants of takeaway and fast food consumption: a narrative review. Nutrition Research Reviews [Internet]. 2018 [cited 2019 Dec 31];31(1):16-34.	Review article	Review article
McNeil A, Arena R. The evolution of health literacy and communication: introducing health harmonics. Progress in Cardiovascular Diseases [Internet]. 2017 [cited 2019 Dec 31];59(5):463-470.	Review article	Review article
Morris MA, Wilkins E, Timmins KA, Bryant M, Birkin M, Griffiths C. Can big data solve a big problem? Reporting the obesity data landscape in line with the foresight obesity system map. International Journal of Obesity [Internet]. 2018 [cited 2019 Dec 31];42(12):1963-1976.	Review article	Review article
Park D, Shin MJ, Song S. Food literacy in South Korea: operational definition and measurement issues. Clinical Nutrition Research, [Internet]. 2019 [cited 2020 Jun 02];8(2):79-90.	Review article	Review article
Teasdale SB, Ward PB, Rosenbaum S, Samaras K, Stubbs B. Solving a weighty problem: systematic review and meta-analysis of nutrition interventions in severe mental illness. The British Journal of Psychiatry [Internet]. 2017 [cited 2019 Dec 31];210(2):110-118.	Review article	Review article
Vaitkeviciute R, Ball LE, Harris N. The relationship between food literacy and dietary intake in adolescents: a systematic review. Public Health Nutrition [Internet]. 2015 [cited 2020 Jun 02];18(4):649-658.	Review article	Review article
Wickham CA, Carbone ET. What's technology cooking up? A systematic review of the use of technology in adolescent food literacy programs. Appetite [Internet]. 2018 [cited 2019 Dec 31];125:333-344.	Review article	Review article
Hawkes C, Smith TG, Jewell J, Wardle J, Hammond RA, Friel S, Thow AM, Kain J. Smart food policies for obesity prevention. The Lancet [Internet]. 2015 [cited 2019 Dec 31];385(9985):2410-2421.	Review article	Review article
Manzocco L, Alongi M, Sillani S, Nicoli MC. Technological and consumer strategies to tackle food wasting. Food Engineering Reviews [Internet]. 2016 [cited 2019 Dec 31];8(4):457-467.	Review paper	Review article
Lai-Yeung WLT. Nutrition education for adolescents: principals' views. Asia Pacific Journal of Clinical Nutrition [Internet]. 2011 [cited 2019 Dec 31];20(1):87-94.	Short communication	Short report, communications
Peralta LR, Rowling L. Implementation of school health literacy in Australia: a systematic review. Health Education Journal [Internet]. 2018 [cited 2019 Dec 31];77(3):363-376.	Short report	Short report, communications
Yotova M. ‘Right’ food, ‘Responsible’ citizens: state-promoted food education and a food dilemma in Japan. Asia Pacific Viewpoint [Internet]. 2016 [cited 2019 Dec 31];57(3):326-337.	Special article	Original research
Beer-Borst S, Luta X, Hayoz S, Sommerhalder K, Krause CG, Eisenblatter J, Jent S, Siegenthaler S, Aubert R, Haldimann M, Strazzullo P. Study design and baseline characteristics of a combined educational and environmental intervention trial to lower sodium intake in Swiss employees. BMC Public Health [Internet]. 2018 [cited 2019 Dec 31];18(1):421.	Study protocol	Case study
Friel S, Hattersley L, Ford L, O'Rourke K. Addressing inequities in healthy eating. Health Promotion International [Internet]. 2015 [cited 2019 Dec 31];30(2):ii77-ii88.	Supplement article	Original research
Quelly SB. Helping with meal preparation and children's dietary intake: a literature review. Journal of School Nursing [Internet]. 2019 [cited 2019 Dec 31];35(1):51-60.	Systematic literature review	Review article
Endres E. Communication on healthy diet and weight loss in food blogs and other social media: a systematic review. Ernaehrungs Umschau [Internet]. 2016 [cited 2019 Dec 31];63(4):80-87.	Systematic review	Review article
Yuen EYN, Thomson M, Gardiner H. Measuring nutrition and food literacy in adults: a systematic review and appraisal of existing measurement tools. Health Literacy Research and Practice, [Internet]. 2018 [cited 2020 Jun 02];2(3):e134-e160.	Systematic review	Review article
Diplock KJ, Jones-Bitton A, Leatherdale ST, Rebellato S, Dubin JA, Majowicz SE. Over-confident and under-competent: exploring the importance of food safety education specific to high school students. Environmental Health Review [Internet]. 2017 [cited 2019 Dec 31];60(3):65-72.	Technical article	Original research
Dijker AJM. Moderate eating with pleasure and without effort: toward understanding the underlying psychological mechanisms. Health Psychology Open [Internet]. 2019 [cited 2019 Dec 31];6(2):1-17.	Theoretical contribution/commentary	Perspectives, opinions, commentaries
Rowat AC, Soh M, Malan H, Jensen L, Schmidt L, Slusser W. Promoting an interdisciplinary food literacy framework to cultivate critical citizenship. Journal of American College Health [Internet]. 2019 [cited 2019 Dec 31]:1-4.	Viewpoint	Perspectives, opinions, commentaries
Velardo S. The nuances of health literacy, nutrition literacy, and food literacy. Journal of Nutrition Education and Behavior [Internet]. 2015 [cited 2019 Dec 31];47(4):e385-e389.	Viewpoint	Perspectives, opinions, commentaries

## Sheet: 3.1d Disciplines
Count	Journal	Categories (ACHI, SCIE, SSCI or ESCI)
27	Nutrients	Nutrition & Dietetics (SCIE)
16	Appetite	Behavioral Sciences (SCIE)	Nutrition & Dietetics (SCIE)
16	Public Health Nutrition	Nutrition & Dietetics (SCIE)	Public, Environmental & Occupational Health (SCIE)
15	Canadian Journal of Dietetic Practice and Research	Nutrition & Dietetics (SCIE)
14	Journal of Nutrition Education and Behavior	Education, Scientific Disciplines (SCIE)	Nutrition & Dietetics (SCIE)
13	International Journal of Environmental Research and Public Health	Environmental Sciences (SCIE)	Public, Environmental & Occupational Health (SCIE)
9	British Food Journal	Food Science & Technology (SCIE)	Agricultural Economics & Policy (SCIE)
8	Health Education	Social Sciences, General (ESCI)	Public, Environmental & Occupational Health (ESCI)
8	International Journal of Consumer Studies	Business (SSCI)
8	Canadian Food Studies	Not indexed
7	Health Promotion International	Public, Environmental & Occupational Health (SCIE)
7	Journal of Public Policy and Marketing	Business (SSCI)
7	Journal of the Academy of Nutrition and Dietetics	Nutrition & Dietetics (SCIE)
[truncated: 279 more rows]

## Sheet: 3.2a Date of Pub.
Reference	Year
[truncated: 549 more rows]

## Sheet: 3.2b Date and country
Reference	Year	Country of first author
[truncated: 549 more rows]

## Sheet: 3.2c Date and research type
Reference	Year	Type of Paper
[truncated: 549 more rows]

[truncated: 5 more sheets: 3.2d Date and discipline, 3.3a Papers with 'FL' focus, 3.3b FL focus research type, 3.3c FL focus and aims, 3.3d FL focus and definitions]
